# Supplementary material for: 8-Hy­droxy-2-methyl­quinolinium diiodido(2-methyl­quinolin-8-olato-κ2 N,O)zincate
Source: Acta Crystallogr Sect E Struct Rep Online. 2011 Aug 27;67(Pt 9):m1282. doi: 10.1107/S1600536811032351 (PMC3200965; doi:10.1107/S1600536811032351)
Supplement: Supplementary file 1 [file e-67-m1282-sup1.cif]

##############################################################################
#                                                                            #
# This CIF contains the data in a paper accepted for publication in          #
# Acta Crystallographica Section E. It conforms to the requirements of       #
# Notes for Authors for Acta Crystallographica Section E, and has been       #
# peer reviewed under the auspices of the IUCr Commission on Journals.       #
#                                                                            #
# Full details of the Crystallographic Information File format               #
# are given in the paper "The Crystallographic Information File (CIF):       #
# a New Standard Archive File for Crystallography" by S. R. Hall, F. H.      #
# Allen and I. D. Brown [Acta Cryst. (1991), A47, 655-685].                  #
#                                                                            #
# The current version of the core CIF dictionary is obtainable from          #
# ftp://ftp.iucr.org/pub/cif_core.dic.                                       #
#                                                                            #
# Software is freely available for graphical display of the structure(s)     #
# in this CIF. For information consult the CIF software page                 #
# http://www.iucr.org/resources/cif/software.                                #
#                                                                            #
# This file may be used for bona fide research purposes within the           #
# scientific community so long as proper attribution is given to the journal # 
# article from which it was obtained.                                        #
#                                                                            #
##############################################################################
data_global
_audit_creation_method     SHELXL-97
_journal_date_recd_electronic     2011-08-04
_journal_date_accepted     2011-08-09
_journal_name_full     'Acta Crystallographica, Section E'
_journal_year     2011
_journal_volume     67
_journal_issue      9
_journal_page_first     m1282
_journal_page_last     m1282
_journal_paper_category     QM
_journal_coeditor_code     LH5307
_publ_contact_author
;
     Dr. Seik Weng Ng
     Department of Chemistry
     University of Malaya
     50603 Kuala Lumpur
     Malaysia
;
_publ_contact_author_email     seikweng@um.edu.my
_publ_contact_author_fax     '03 7967 4193'
_publ_contact_author_phone     '03 7967 6778'
_publ_section_title
;
8-Hydroxy-2-methylquinolinium
diiodido(2-methylquinolin-8-olato-\k^2^<i>N</i>,<i>O</i>)zincate
;
loop_
    _publ_author_name
    _publ_author_address
    'Najafi, Ezzatollah'
;
Department of Chemistry
General Campus
Shahid Beheshti University
Tehran 1983963113
Iran
;
    'Amini, Mostafa M.'
;
Department of Chemistry
General Campus
Shahid Beheshti University
Tehran 1983963113
Iran
;
    'Ng, Seik Weng'
;
     Department of Chemistry
     University of Malaya
     50603 Kuala Lumpur
     Malaysia
     and
    Chemistry Department
    Faculty of Science
    King Abdulaziz University
    PO Box 80203 Jeddah
    Saudi Arabia
;
data_I
_audit_creation_method     SHELXL-97
_chemical_name_systematic
;
8-Hydroxy-2-methylquinolinium
diiodido(2-methylquinolin-8-olato-\k^2^<i>N</i>,<i>O</i>)zincate
;
_chemical_name_common     ?
_chemical_formula_moiety     'C10 H10 N O +, C10 H8 I2 N O Zn -'
_chemical_formula_sum     'C20 H18 I2 N2 O2 Zn'
_chemical_formula_iupac     '(C10 H10 N O) [Zn (C10 H8 N O) I2]'
_chemical_formula_weight     637.53
_chemical_melting_point     ?
_symmetry_cell_setting     monoclinic
_symmetry_space_group_name_H-M     'P 21'
_symmetry_space_group_name_Hall     'P 2yb'
loop_
    _symmetry_equiv_pos_as_xyz
    'x, y, z'
    '-x, y+1/2, -z'
_cell_length_a     8.1794(2)
_cell_length_b     13.9441(3)
_cell_length_c     9.1838(2)
_cell_angle_alpha     90.00
_cell_angle_beta     102.503(3)
_cell_angle_gamma     90.00
_cell_volume     1022.61(4)
_cell_formula_units_Z     2
_cell_measurement_reflns_used     4585
_cell_measurement_theta_min     2.55
_cell_measurement_theta_max     26.26
_cell_measurement_temperature     100(2)
_exptl_crystal_description     block
_exptl_crystal_colour     yellow
_exptl_crystal_size_max     0.40
_exptl_crystal_size_mid     0.30
_exptl_crystal_size_min     0.20
_exptl_crystal_density_diffrn     2.070
_exptl_crystal_density_meas     ?
_exptl_crystal_density_method     'not measured'
_exptl_crystal_F_000     608
_exptl_absorpt_coefficient_mu     4.237
_exptl_absorpt_correction_type     multi-scan
_exptl_absorpt_process_details     '(CrysAlis PRO; Agilent, 2010)'
_exptl_absorpt_correction_T_min     0.2820
_exptl_absorpt_correction_T_max     0.4845
_diffrn_ambient_temperature     100(2)
_diffrn_radiation_type     MoK\a
_diffrn_radiation_wavelength     0.71073
_diffrn_radiation_source     'SuperNova (Mo) X-ray Source'
_diffrn_radiation_monochromator     Mirror
_diffrn_measurement_device_type
                  'Agilent SuperNova Dual diffractometer with an Atlas detector'
_diffrn_measurement_method     \w
_diffrn_detector_area_resol_mean     10.4041
_diffrn_reflns_number     4995
_diffrn_reflns_av_R_equivalents     0.0250
_diffrn_reflns_av_sigmaI/netI     0.0334
_diffrn_reflns_theta_min     2.55
_diffrn_reflns_theta_max     27.49
_diffrn_reflns_theta_full     25.24
_diffrn_measured_fraction_theta_max     0.974
_diffrn_measured_fraction_theta_full     0.999
_diffrn_reflns_limit_h_min     -10
_diffrn_reflns_limit_h_max     10
_diffrn_reflns_limit_k_min     -17
_diffrn_reflns_limit_k_max     18
_diffrn_reflns_limit_l_min     -11
_diffrn_reflns_limit_l_max     7
_diffrn_standards_number     0
_diffrn_standards_interval_count     0
_diffrn_standards_interval_time     0
_diffrn_standards_decay_%     0
_reflns_number_total     3765
_reflns_number_gt     3692
_reflns_threshold_expression     I>2\s(I)
_refine_ls_structure_factor_coef     Fsqd
_refine_ls_matrix_type     full
_refine_ls_R_factor_all     0.0363
_refine_ls_R_factor_gt     0.0335
_refine_ls_wR_factor_gt     0.0865
_refine_ls_wR_factor_ref     0.0872
_refine_ls_goodness_of_fit_ref     1.042
_refine_ls_restrained_S_all     1.042
_refine_ls_number_reflns     3765
_refine_ls_number_parameters     247
_refine_ls_number_restraints     1
_refine_ls_hydrogen_treatment     constr
_refine_ls_weighting_scheme     calc
_refine_ls_weighting_details
         'calc w=1/[\s^2^(Fo^2^)+(0.0676P)^2^+0.3294P] where P=(Fo^2^+2Fc^2^)/3'
_atom_sites_solution_hydrogens     geom
_atom_sites_solution_primary     direct
_atom_sites_solution_secondary     difmap
_refine_ls_shift/su_max     0.001
_refine_ls_shift/su_mean     0.001
_refine_diff_density_max     0.986
_refine_diff_density_min     -1.525
_refine_ls_extinction_method     none
_refine_ls_extinction_coef     ?
_refine_ls_abs_structure_details     'Flack (1983) 1389 Friedel pairs'
_refine_ls_abs_structure_Flack     0.01(2)
loop_
    _atom_type_symbol
    _atom_type_description
    _atom_type_scat_dispersion_real
    _atom_type_scat_dispersion_imag
    _atom_type_scat_source
    'C' 'C' 0.0033 0.0016
                         'International Tables Vol C Tables 4.2.6.8 and 6.1.1.4'
    'H' 'H' 0.0000 0.0000
                         'International Tables Vol C Tables 4.2.6.8 and 6.1.1.4'
    'N' 'N' 0.0061 0.0033
                         'International Tables Vol C Tables 4.2.6.8 and 6.1.1.4'
    'O' 'O' 0.0106 0.0060
                         'International Tables Vol C Tables 4.2.6.8 and 6.1.1.4'
    'Zn' 'Zn' 0.2839 1.4301
                         'International Tables Vol C Tables 4.2.6.8 and 6.1.1.4'
    'I' 'I' -0.4742 1.8119
                         'International Tables Vol C Tables 4.2.6.8 and 6.1.1.4'
_computing_data_collection     'CrysAlis PRO (Agilent, 2010)'
_computing_cell_refinement     'CrysAlis PRO (Agilent, 2010)'
_computing_data_reduction     'CrysAlis PRO (Agilent, 2010)'
_computing_structure_solution     'SHELXS97 (Sheldrick, 2008)'
_computing_structure_refinement     'SHELXL97 (Sheldrick, 2008)'
_computing_molecular_graphics     'X-SEED (Barbour, 2001)'
_computing_publication_material     'publCIF (Westrip, 2010)'
loop_
    _atom_site_type_symbol
    _atom_site_label
    _atom_site_fract_x
    _atom_site_fract_y
    _atom_site_fract_z
    _atom_site_U_iso_or_equiv
    _atom_site_adp_type
    _atom_site_calc_flag
    _atom_site_refinement_flags
    _atom_site_occupancy
    _atom_site_symmetry_multiplicity
    _atom_site_disorder_assembly
    _atom_site_disorder_group
    I I1 0.34742(4) 0.50002(2) 0.27609(4) 0.01513(10) Uani d . 1 1 . .
    I I2 0.86547(4) 0.57723(3) 0.30050(4) 0.01526(10) Uani d . 1 1 . .
    Zn Zn1 0.65211(7) 0.50245(5) 0.42920(6) 0.01153(14) Uani d . 1 1 . .
    O O1 0.7152(5) 0.3768(3) 0.5317(4) 0.0140(8) Uani d . 1 1 . .
    O O2 0.7800(6) 0.2102(3) 0.4468(5) 0.0185(9) Uani d . 1 1 . .
    H H2O 0.7556 0.2669 0.4645 0.028 Uiso calc R 1 1 . .
    N N1 0.6329(6) 0.5443(4) 0.6384(6) 0.0128(10) Uani d . 1 1 . .
    N N2 0.8374(6) 0.0372(4) 0.3439(6) 0.0124(10) Uani d . 1 1 . .
    H H2N 0.7921 0.0452 0.4217 0.015 Uiso calc R 1 1 . .
    C C1 0.6269(7) 0.4639(5) 0.7234(7) 0.0118(12) Uani d . 1 1 . .
    C C2 0.6735(7) 0.3762(5) 0.6652(6) 0.0127(11) Uani d . 1 1 . .
    C C3 0.6735(8) 0.2940(5) 0.7488(7) 0.0164(12) Uani d . 1 1 . .
    H H3 0.7045 0.2344 0.7126 0.020 Uiso calc R 1 1 . .
    C C4 0.6277(7) 0.2983(5) 0.8879(7) 0.0180(12) Uani d . 1 1 . .
    H H4 0.6277 0.2407 0.9431 0.022 Uiso calc R 1 1 . .
    C C5 0.5831(8) 0.3824(5) 0.9472(7) 0.0176(12) Uani d . 1 1 . .
    H H5 0.5521 0.3831 1.0411 0.021 Uiso calc R 1 1 . .
    C C6 0.5844(7) 0.4686(5) 0.8641(7) 0.0134(12) Uani d . 1 1 . .
    C C7 0.5476(7) 0.5605(5) 0.9138(6) 0.0163(14) Uani d . 1 1 . .
    H H7 0.5153 0.5670 1.0067 0.020 Uiso calc R 1 1 . .
    C C8 0.5583(8) 0.6396(5) 0.8297(7) 0.0156(12) Uani d . 1 1 . .
    H H8 0.5373 0.7014 0.8654 0.019 Uiso calc R 1 1 . .
    C C9 0.6008(8) 0.6297(5) 0.6886(7) 0.0134(13) Uani d . 1 1 . .
    C C10 0.6195(8) 0.7153(4) 0.5938(7) 0.0160(12) Uani d . 1 1 . .
    H H10A 0.5744 0.7723 0.6337 0.024 Uiso calc R 1 1 . .
    H H10B 0.5580 0.7040 0.4912 0.024 Uiso calc R 1 1 . .
    H H10C 0.7383 0.7254 0.5947 0.024 Uiso calc R 1 1 . .
    C C11 0.8860(8) 0.1179(5) 0.2762(7) 0.0137(12) Uani d . 1 1 . .
    C C12 0.8575(8) 0.2094(5) 0.3348(8) 0.0144(12) Uani d . 1 1 . .
    C C13 0.9136(8) 0.2891(4) 0.2680(7) 0.0164(12) Uani d . 1 1 . .
    H H13 0.8988 0.3516 0.3043 0.020 Uiso calc R 1 1 . .
    C C14 0.9923(8) 0.2774(5) 0.1470(7) 0.0190(13) Uani d . 1 1 . .
    H H14 1.0315 0.3328 0.1049 0.023 Uiso calc R 1 1 . .
    C C15 1.0147(8) 0.1899(5) 0.0878(7) 0.0179(12) Uani d . 1 1 . .
    H H15 1.0655 0.1847 0.0044 0.021 Uiso calc R 1 1 . .
    C C16 0.9607(8) 0.1066(4) 0.1530(7) 0.0133(12) Uani d . 1 1 . .
    C C17 0.9785(8) 0.0115(5) 0.1023(7) 0.0172(12) Uani d . 1 1 . .
    H H17 1.0273 0.0012 0.0187 0.021 Uiso calc R 1 1 . .
    C C18 0.9261(8) -0.0647(4) 0.1728(7) 0.0156(12) Uani d . 1 1 . .
    H H18 0.9374 -0.1278 0.1372 0.019 Uiso calc R 1 1 . .
    C C19 0.8552(7) -0.0510(6) 0.2982(7) 0.0130(15) Uani d . 1 1 . .
    C C20 0.8021(8) -0.1330(5) 0.3803(7) 0.0187(12) Uani d . 1 1 . .
    H H20A 0.7757 -0.1098 0.4733 0.028 Uiso calc R 1 1 . .
    H H20B 0.8930 -0.1800 0.4033 0.028 Uiso calc R 1 1 . .
    H H20C 0.7027 -0.1631 0.3186 0.028 Uiso calc R 1 1 . .
loop_
    _atom_site_aniso_label
    _atom_site_aniso_U_11
    _atom_site_aniso_U_22
    _atom_site_aniso_U_33
    _atom_site_aniso_U_12
    _atom_site_aniso_U_13
    _atom_site_aniso_U_23
    I1 0.01258(17) 0.01704(18) 0.01573(17) -0.00109(15) 0.00297(12) 0.00069(15)
    I2 0.01426(17) 0.01766(18) 0.01540(17) -0.00195(15) 0.00660(12) 0.00132(15)
    Zn1 0.0134(3) 0.0116(3) 0.0105(3) 0.0006(3) 0.0048(2) 0.0002(3)
    O1 0.021(2) 0.0107(18) 0.012(2) 0.0033(17) 0.0093(16) 0.0002(16)
    O2 0.025(2) 0.0118(19) 0.022(2) 0.0044(18) 0.0115(18) -0.0004(17)
    N1 0.012(2) 0.014(2) 0.013(2) -0.001(2) 0.0035(18) 0.003(2)
    N2 0.013(2) 0.013(2) 0.012(2) 0.003(2) 0.0051(19) -0.001(2)
    C1 0.010(3) 0.013(3) 0.012(3) -0.001(2) 0.002(2) 0.001(2)
    C2 0.011(3) 0.017(3) 0.010(3) -0.002(2) 0.003(2) 0.000(2)
    C3 0.017(3) 0.011(3) 0.020(3) 0.002(2) 0.003(2) 0.000(2)
    C4 0.019(3) 0.016(3) 0.019(3) -0.001(3) 0.006(2) 0.008(2)
    C5 0.021(3) 0.021(3) 0.013(3) -0.005(3) 0.007(2) 0.000(2)
    C6 0.012(3) 0.013(3) 0.015(3) -0.001(2) 0.002(2) 0.000(2)
    C7 0.020(3) 0.022(4) 0.008(3) 0.001(3) 0.005(2) -0.003(2)
    C8 0.018(3) 0.012(3) 0.017(3) -0.002(2) 0.004(2) -0.004(2)
    C9 0.012(3) 0.012(3) 0.016(3) 0.007(3) 0.004(2) 0.003(2)
    C10 0.017(3) 0.013(3) 0.018(3) 0.003(2) 0.004(2) 0.001(2)
    C11 0.012(3) 0.013(3) 0.016(3) 0.003(2) 0.002(2) 0.000(2)
    C12 0.012(3) 0.015(3) 0.014(3) 0.001(2) -0.001(2) -0.002(2)
    C13 0.019(3) 0.013(3) 0.017(3) -0.001(2) 0.005(2) 0.001(2)
    C14 0.021(3) 0.018(3) 0.019(3) -0.002(2) 0.004(2) 0.001(2)
    C15 0.018(3) 0.023(3) 0.014(3) -0.001(3) 0.008(2) 0.001(2)
    C16 0.011(2) 0.013(3) 0.015(3) 0.003(2) 0.002(2) -0.001(2)
    C17 0.014(3) 0.020(3) 0.018(3) 0.003(3) 0.005(2) -0.006(3)
    C18 0.019(3) 0.011(3) 0.016(3) 0.006(2) 0.005(2) -0.004(2)
    C19 0.016(3) 0.013(3) 0.010(3) 0.003(2) 0.002(2) -0.001(2)
    C20 0.022(3) 0.016(3) 0.019(3) -0.001(2) 0.006(2) -0.001(2)
loop_
    _geom_bond_atom_site_label_1
    _geom_bond_atom_site_label_2
    _geom_bond_site_symmetry_2
    _geom_bond_distance
    _geom_bond_publ_flag
    I1 Zn1 . 2.5831(7) ?
    I2 Zn1 . 2.5343(7) ?
    Zn1 O1 . 2.003(4) ?
    Zn1 N1 . 2.046(5) ?
    O1 C2 . 1.342(7) ?
    O2 C12 . 1.320(8) ?
    O2 H2O . 0.8400 ?
    N1 C9 . 1.323(8) ?
    N1 C1 . 1.373(8) ?
    N2 C19 . 1.317(9) ?
    N2 C11 . 1.386(8) ?
    N2 H2N . 0.8800 ?
    C1 C6 . 1.410(9) ?
    C1 C2 . 1.420(9) ?
    C2 C3 . 1.380(9) ?
    C3 C4 . 1.407(8) ?
    C3 H3 . 0.9500 ?
    C4 C5 . 1.376(9) ?
    C4 H4 . 0.9500 ?
    C5 C6 . 1.424(9) ?
    C5 H5 . 0.9500 ?
    C6 C7 . 1.415(9) ?
    C7 C8 . 1.360(9) ?
    C7 H7 . 0.9500 ?
    C8 C9 . 1.420(9) ?
    C8 H8 . 0.9500 ?
    C9 C10 . 1.505(9) ?
    C10 H10A . 0.9800 ?
    C10 H10B . 0.9800 ?
    C10 H10C . 0.9800 ?
    C11 C16 . 1.406(9) ?
    C11 C12 . 1.423(9) ?
    C12 C13 . 1.394(9) ?
    C13 C14 . 1.409(8) ?
    C13 H13 . 0.9500 ?
    C14 C15 . 1.365(9) ?
    C14 H14 . 0.9500 ?
    C15 C16 . 1.420(9) ?
    C15 H15 . 0.9500 ?
    C16 C17 . 1.423(9) ?
    C17 C18 . 1.362(9) ?
    C17 H17 . 0.9500 ?
    C18 C19 . 1.409(8) ?
    C18 H18 . 0.9500 ?
    C19 C20 . 1.486(9) ?
    C20 H20A . 0.9800 ?
    C20 H20B . 0.9800 ?
    C20 H20C . 0.9800 ?
loop_
    _geom_angle_atom_site_label_1
    _geom_angle_atom_site_label_2
    _geom_angle_atom_site_label_3
    _geom_angle_site_symmetry_1
    _geom_angle_site_symmetry_3
    _geom_angle
    _geom_angle_publ_flag
    O1 Zn1 N1 . . 82.69(19) ?
    O1 Zn1 I2 . . 116.46(12) ?
    N1 Zn1 I2 . . 121.41(14) ?
    O1 Zn1 I1 . . 111.38(13) ?
    N1 Zn1 I1 . . 104.68(14) ?
    I2 Zn1 I1 . . 115.60(3) ?
    C2 O1 Zn1 . . 110.1(3) ?
    C12 O2 H2O . . 109.5 ?
    C9 N1 C1 . . 120.2(5) ?
    C9 N1 Zn1 . . 130.2(4) ?
    C1 N1 Zn1 . . 108.7(4) ?
    C19 N2 C11 . . 123.5(5) ?
    C19 N2 H2N . . 118.2 ?
    C11 N2 H2N . . 118.2 ?
    N1 C1 C6 . . 122.0(6) ?
    N1 C1 C2 . . 116.4(5) ?
    C6 C1 C2 . . 121.6(6) ?
    O1 C2 C3 . . 123.0(6) ?
    O1 C2 C1 . . 118.7(5) ?
    C3 C2 C1 . . 118.3(5) ?
    C2 C3 C4 . . 120.1(6) ?
    C2 C3 H3 . . 119.9 ?
    C4 C3 H3 . . 119.9 ?
    C5 C4 C3 . . 122.8(5) ?
    C5 C4 H4 . . 118.6 ?
    C3 C4 H4 . . 118.6 ?
    C4 C5 C6 . . 118.3(5) ?
    C4 C5 H5 . . 120.9 ?
    C6 C5 H5 . . 120.9 ?
    C1 C6 C7 . . 116.7(6) ?
    C1 C6 C5 . . 119.0(6) ?
    C7 C6 C5 . . 124.3(5) ?
    C8 C7 C6 . . 120.5(5) ?
    C8 C7 H7 . . 119.8 ?
    C6 C7 H7 . . 119.8 ?
    C7 C8 C9 . . 119.9(6) ?
    C7 C8 H8 . . 120.1 ?
    C9 C8 H8 . . 120.1 ?
    N1 C9 C8 . . 120.8(6) ?
    N1 C9 C10 . . 117.3(5) ?
    C8 C9 C10 . . 121.8(6) ?
    C9 C10 H10A . . 109.5 ?
    C9 C10 H10B . . 109.5 ?
    H10A C10 H10B . . 109.5 ?
    C9 C10 H10C . . 109.5 ?
    H10A C10 H10C . . 109.5 ?
    H10B C10 H10C . . 109.5 ?
    N2 C11 C16 . . 119.1(6) ?
    N2 C11 C12 . . 118.2(6) ?
    C16 C11 C12 . . 122.7(6) ?
    O2 C12 C13 . . 126.5(6) ?
    O2 C12 C11 . . 116.6(6) ?
    C13 C12 C11 . . 116.8(6) ?
    C12 C13 C14 . . 120.3(6) ?
    C12 C13 H13 . . 119.8 ?
    C14 C13 H13 . . 119.8 ?
    C15 C14 C13 . . 122.7(6) ?
    C15 C14 H14 . . 118.6 ?
    C13 C14 H14 . . 118.6 ?
    C14 C15 C16 . . 118.9(5) ?
    C14 C15 H15 . . 120.6 ?
    C16 C15 H15 . . 120.6 ?
    C11 C16 C15 . . 118.4(6) ?
    C11 C16 C17 . . 117.5(6) ?
    C15 C16 C17 . . 124.1(5) ?
    C18 C17 C16 . . 120.4(5) ?
    C18 C17 H17 . . 119.8 ?
    C16 C17 H17 . . 119.8 ?
    C17 C18 C19 . . 120.7(6) ?
    C17 C18 H18 . . 119.7 ?
    C19 C18 H18 . . 119.7 ?
    N2 C19 C18 . . 118.8(6) ?
    N2 C19 C20 . . 119.4(5) ?
    C18 C19 C20 . . 121.8(6) ?
    C19 C20 H20A . . 109.5 ?
    C19 C20 H20B . . 109.5 ?
    H20A C20 H20B . . 109.5 ?
    C19 C20 H20C . . 109.5 ?
    H20A C20 H20C . . 109.5 ?
    H20B C20 H20C . . 109.5 ?
loop_
    _geom_torsion_atom_site_label_1
    _geom_torsion_atom_site_label_2
    _geom_torsion_atom_site_label_3
    _geom_torsion_atom_site_label_4
    _geom_torsion_site_symmetry_1
    _geom_torsion_site_symmetry_2
    _geom_torsion_site_symmetry_3
    _geom_torsion_site_symmetry_4
    _geom_torsion
    _geom_torsion_publ_flag
    N1 Zn1 O1 C2 . . . . 15.2(4) ?
    I2 Zn1 O1 C2 . . . . 136.8(3) ?
    I1 Zn1 O1 C2 . . . . -87.7(4) ?
    O1 Zn1 N1 C9 . . . . 175.6(6) ?
    I2 Zn1 N1 C9 . . . . 59.0(6) ?
    I1 Zn1 N1 C9 . . . . -74.1(6) ?
    O1 Zn1 N1 C1 . . . . -15.9(4) ?
    I2 Zn1 N1 C1 . . . . -132.6(3) ?
    I1 Zn1 N1 C1 . . . . 94.3(4) ?
    C9 N1 C1 C6 . . . . 1.1(9) ?
    Zn1 N1 C1 C6 . . . . -168.6(5) ?
    C9 N1 C1 C2 . . . . -176.1(6) ?
    Zn1 N1 C1 C2 . . . . 14.1(6) ?
    Zn1 O1 C2 C3 . . . . 167.8(5) ?
    Zn1 O1 C2 C1 . . . . -12.1(6) ?
    N1 C1 C2 O1 . . . . -1.7(8) ?
    C6 C1 C2 O1 . . . . -178.9(6) ?
    N1 C1 C2 C3 . . . . 178.3(5) ?
    C6 C1 C2 C3 . . . . 1.1(9) ?
    O1 C2 C3 C4 . . . . -179.8(5) ?
    C1 C2 C3 C4 . . . . 0.2(9) ?
    C2 C3 C4 C5 . . . . -0.6(10) ?
    C3 C4 C5 C6 . . . . -0.3(9) ?
    N1 C1 C6 C7 . . . . 0.1(9) ?
    C2 C1 C6 C7 . . . . 177.1(5) ?
    N1 C1 C6 C5 . . . . -179.1(5) ?
    C2 C1 C6 C5 . . . . -2.0(9) ?
    C4 C5 C6 C1 . . . . 1.6(9) ?
    C4 C5 C6 C7 . . . . -177.5(6) ?
    C1 C6 C7 C8 . . . . -1.7(9) ?
    C5 C6 C7 C8 . . . . 177.4(6) ?
    C6 C7 C8 C9 . . . . 2.2(9) ?
    C1 N1 C9 C8 . . . . -0.7(9) ?
    Zn1 N1 C9 C8 . . . . 166.6(4) ?
    C1 N1 C9 C10 . . . . 176.5(5) ?
    Zn1 N1 C9 C10 . . . . -16.3(9) ?
    C7 C8 C9 N1 . . . . -1.0(9) ?
    C7 C8 C9 C10 . . . . -178.0(6) ?
    C19 N2 C11 C16 . . . . -0.8(8) ?
    C19 N2 C11 C12 . . . . 179.0(6) ?
    N2 C11 C12 O2 . . . . -2.6(8) ?
    C16 C11 C12 O2 . . . . 177.2(5) ?
    N2 C11 C12 C13 . . . . 177.6(5) ?
    C16 C11 C12 C13 . . . . -2.6(9) ?
    O2 C12 C13 C14 . . . . -178.9(6) ?
    C11 C12 C13 C14 . . . . 0.9(9) ?
    C12 C13 C14 C15 . . . . 1.3(10) ?
    C13 C14 C15 C16 . . . . -1.7(9) ?
    N2 C11 C16 C15 . . . . -178.0(5) ?
    C12 C11 C16 C15 . . . . 2.2(9) ?
    N2 C11 C16 C17 . . . . 1.4(8) ?
    C12 C11 C16 C17 . . . . -178.4(6) ?
    C14 C15 C16 C11 . . . . 0.0(9) ?
    C14 C15 C16 C17 . . . . -179.4(6) ?
    C11 C16 C17 C18 . . . . -0.6(9) ?
    C15 C16 C17 C18 . . . . 178.8(6) ?
    C16 C17 C18 C19 . . . . -0.8(9) ?
    C11 N2 C19 C18 . . . . -0.6(9) ?
    C11 N2 C19 C20 . . . . 178.8(6) ?
    C17 C18 C19 N2 . . . . 1.4(9) ?
    C17 C18 C19 C20 . . . . -178.0(6) ?
loop_
    _geom_hbond_atom_site_label_D
    _geom_hbond_atom_site_label_H
    _geom_hbond_atom_site_label_A
    _geom_hbond_site_symmetry_A
    _geom_hbond_distance_DH
    _geom_hbond_distance_HA
    _geom_hbond_distance_DA
    _geom_hbond_angle_DHA
    _geom_hbond_publ_flag
    O2 H2o O1 . 0.84 1.71 2.542(6) 170 yes
