# Supplementary material for: 8-Hy­droxy-2-methyl­quinolinium diiodido(2-methyl­quinolin-8-olato-κ2 N,O)zincate
Source: Acta Crystallogr Sect E Struct Rep Online. 2011 Aug 27;67(Pt 9):m1282. doi: 10.1107/S1600536811032351 (PMC3200965; doi:10.1107/S1600536811032351)
Supplement: Supplementary file 2 [file e-67-m1282-Isup2.hkl]

# 
# h,k,l, Fc-squared, Fo-squared, sigma(Fo-squared) and status flag 
# 
data_I
_shelx_title '  P21  1389 Friedel pairs' 
_shelx_refln_list_code          4 
_shelx_F_calc_maximum      374.20 
_exptl_crystal_F_000       608.00 
_reflns_d_resolution_high  0.7698 
 
loop_ 
 _symmetry_equiv_pos_as_xyz 
 'x, y, z' 
 '-x, y+1/2, -z' 
 
_cell_length_a     8.1794 
_cell_length_b    13.9441 
_cell_length_c     9.1838 
_cell_angle_alpha  90.000 
_cell_angle_beta  102.503 
_cell_angle_gamma  90.000 
 
_shelx_F_squared_multiplier     1.000 
 
loop_ 
 _refln_index_h 
 _refln_index_k 
 _refln_index_l 
 _refln_F_squared_calc 
 _refln_F_squared_meas 
 _refln_F_squared_sigma 
 _refln_observed_status 
   2 -17   0      831.89      932.64     62.03 o 
   3 -17   0      773.09      794.34     61.02 o 
   0 -16   0     4594.46     5220.46    142.23 o 
   1 -16   0     1020.49     1119.23     60.96 o 
   2 -16   0      251.07      274.99     33.26 o 
   3 -16   0     2694.62     2937.03    118.13 o 
   4 -16   0     1709.47     1829.75     96.30 o 
   1 -15   0      609.15      690.97     29.65 o 
   2 -15   0      938.40      972.98     58.87 o 
   3 -15   0      344.36      386.14     40.44 o 
   4 -15   0       93.81       84.51     22.27 o 
   5 -15   0      593.12      595.53     56.38 o 
   0 -14   0    11515.64    13710.22    283.54 o 
   1 -14   0      259.91      296.80     19.03 o 
   2 -14   0      736.41      859.14     30.32 o 
   3 -14   0      807.93      883.47     58.02 o 
   4 -14   0     4810.89     5289.80    168.13 o 
   5 -14   0      523.01      559.12     52.21 o 
   6 -14   0     2177.57     2396.10    117.39 o 
   1 -13   0      139.09      159.07     14.56 o 
   2 -13   0     6111.81     7120.82    363.06 o 
   3 -13   0      369.17      464.96     40.53 o 
   4 -13   0      776.62      940.53     61.42 o 
   5 -13   0      338.32      381.13     43.34 o 
   6 -13   0     1751.60     1943.28    101.47 o 
   0 -12   0     4437.37     5142.21    130.16 o 
   1 -12   0      258.28      274.39     16.88 o 
   2 -12   0      445.01      479.44     31.50 o 
   3 -12   0     1461.54     1644.61     29.28 o 
   4 -12   0     5043.17     5418.98    162.27 o 
   5 -12   0      714.74      768.19     57.25 o 
   6 -12   0     3173.63     3574.15    139.58 o 
   7 -12   0      560.83      584.38     58.63 o 
   1 -11   0     3143.33     3583.56    109.87 o 
   2 -11   0     7698.06     8576.16    129.41 o 
   3 -11   0     1149.34     1326.35     25.23 o 
   4 -11   0      674.71      742.74     14.97 o 
   5 -11   0      579.00      625.71     50.45 o 
   6 -11   0     2046.61     2429.37    109.42 o 
   7 -11   0      117.64      128.03     29.88 o 
   0 -10   0    14001.72    14888.69    284.61 o 
   1 -10   0     1930.29     2230.52     48.42 o 
   2 -10   0      868.11      974.27     28.36 o 
   3 -10   0     8259.71     8930.76    149.67 o 
   4 -10   0     4271.35     4701.14     77.20 o 
   5 -10   0      463.68      536.96     18.26 o 
   6 -10   0     3440.30     3864.79    138.93 o 
   7 -10   0     3437.56     4073.25    151.42 o 
   8 -10   0      721.10      841.25     68.81 o 
   1  -9   0     2061.85     2237.46     46.53 o 
   2  -9   0     3339.23     3845.33     67.45 o 
   3  -9   0     1120.51     1215.94     29.94 o 
   4  -9   0       78.18      100.72      7.84 o 
   5  -9   0     1900.52     2068.11     44.73 o 
   6  -9   0     1736.45     1917.14     90.37 o 
   7  -9   0      128.03      158.93     29.06 o 
   8  -9   0      784.92      791.02     64.77 o 
   0  -8   0     5310.34     5737.26    125.29 o 
   1  -8   0    10478.35    10806.36    148.25 o 
   2  -8   0     1255.77     1440.75     33.87 o 
   3  -8   0    19608.42    20788.09    266.36 o 
   4  -8   0     1679.44     1782.46     38.60 o 
   5  -8   0      251.99      253.89     14.15 o 
   6  -8   0     1946.70     2127.67     50.74 o 
   7  -8   0     6067.26     6579.16    194.21 o 
   8  -8   0      891.89      986.78     70.93 o 
   1  -7   0     4411.21     4632.83     72.77 o 
   2  -7   0     1364.31     1462.90     57.33 o 
   3  -7   0     2412.80     2517.96     46.44 o 
   4  -7   0      671.93      737.99     30.84 o 
   5  -7   0     5121.12     5265.30     89.36 o 
   6  -7   0      519.73      553.59     26.64 o 
   7  -7   0       47.60       76.57     22.78 o 
   8  -7   0      101.02      103.37     25.73 o 
   9  -7   0     2008.41     2028.57    105.46 o 
   0  -6   0     3425.30     3583.78     81.30 o 
   1  -6   0    13821.60    14274.90    208.92 o 
   2  -6   0     1980.09     2225.06     69.06 o 
   3  -6   0    26587.99    27433.12    341.88 o 
   4  -6   0      264.29      289.15     13.76 o 
   5  -6   0      619.39      663.34     24.42 o 
   6  -6   0     3034.51     3302.80     77.21 o 
   7  -6   0     9636.12    10117.42    174.46 o 
   8  -6   0      396.94      424.17     43.81 o 
   9  -6   0      826.38      975.60     70.37 o 
   1  -5   0     7104.13     7280.12    146.20 o 
   2  -5   0     2511.74     2750.78    132.48 o 
   3  -5   0     1151.72     1180.10     46.03 o 
   4  -5   0      257.70      301.10     14.25 o 
   5  -5   0     4830.43     5001.95     84.00 o 
   6  -5   0     3018.06     3062.40    147.01 o 
   7  -5   0      163.86      160.49     10.03 o 
   8  -5   0       25.54       46.88     18.44 o 
   9  -5   0     1805.43     1931.43     97.22 o 
   0  -4   0    18721.53    18055.90    312.15 o 
   1  -4   0     9569.03     9766.26    183.42 o 
   2  -4   0     1208.55     1236.53     36.47 o 
   3  -4   0    21600.04    21042.79    264.29 o 
   4  -4   0     7956.17     7799.85    105.39 o 
   5  -4   0     1367.12     1408.22     27.22 o 
   6  -4   0     6334.15     6470.54     84.98 o 
   7  -4   0     8702.35     8866.70    113.44 o 
   8  -4   0     1017.89     1030.16     63.47 o 
   9  -4   0     1209.99     1328.00     78.99 o 
  10  -4   0     2043.64     2106.02    106.09 o 
   1  -3   0     8508.99     8671.42    161.53 o 
   2  -3   0    12784.42    12962.98    163.83 o 
   3  -3   0     2406.54     2534.03     34.11 o 
   4  -3   0     1718.42     1840.52     45.27 o 
   5  -3   0     3449.17     3659.77     69.49 o 
   6  -3   0     2296.95     2365.68     43.14 o 
   7  -3   0      662.95      691.27     23.34 o 
   8  -3   0      224.50      216.79     29.94 o 
   9  -3   0     1213.12     1226.68     73.68 o 
  10  -3   0      446.71      416.71     46.45 o 
   0  -2   0    47059.57    39288.12    650.48 o 
   1  -2   0     7068.98     7264.61    134.57 o 
   2  -2   0     2253.30     2350.34     29.67 o 
   3  -2   0    10759.66    10474.87    140.05 o 
   4  -2   0    22070.04    21653.83    276.45 o 
   5  -2   0      658.27      707.55     32.41 o 
   6  -2   0     7629.42     7734.38    125.89 o 
   7  -2   0     3227.22     3327.12     74.14 o 
   8  -2   0     2254.16     2315.10     95.10 o 
   9  -2   0     1382.04     1503.92     80.16 o 
  10  -2   0     4199.28     3942.51    144.94 o 
   1  -1   0     2308.37     2528.92     52.97 o 
   2  -1   0      814.06      796.97     18.36 o 
   3  -1   0     3884.75     3852.73     61.86 o 
   4  -1   0     2185.35     2346.83     47.60 o 
   5  -1   0      720.59      730.04     26.34 o 
   6  -1   0     3998.92     4027.12     78.64 o 
   7  -1   0     1221.24     1213.24     59.79 o 
   8  -1   0     1285.93     1357.74     68.85 o 
   9  -1   0      432.26      430.26     42.13 o 
  10  -1   0      306.38      263.91     36.16 o 
   1   0   0      466.67      481.47     14.55 o 
   2   0   0     1380.16     1439.10     27.04 o 
   3   0   0     7294.93     7558.61    159.82 o 
   4   0   0    33766.79    33194.88    657.44 o 
   5   0   0      195.76      196.09     13.41 o 
   6   0   0     9506.13     9521.33    146.69 o 
   7   0   0      312.01      304.39     28.94 o 
   8   0   0     2861.55     2978.13    105.06 o 
   9   0   0     2403.11     2206.29     92.84 o 
  10   0   0     4058.85     3692.05    133.15 o 
   1   1   0     2018.70     2148.63     41.29 o 
   2   1   0     1210.63     1251.72     32.90 o 
   3   1   0     3894.06     3851.39     88.34 o 
   4   1   0     2255.06     2330.16     46.90 o 
   5   1   0      757.73      777.58     27.02 o 
   6   1   0     3904.56     3819.42    111.05 o 
   7   1   0     1197.01     1109.06     53.98 o 
   8   1   0     1282.18     1193.92     60.20 o 
   9   1   0      484.70      437.94     40.09 o 
  10   1   0      282.96      290.71     36.69 o 
   2   2   0     1969.02     1938.75     43.68 o 
   3   2   0    10190.69     9499.61    177.16 o 
   4   2   0    22029.17    21143.38    354.54 o 
   5   2   0      605.32      580.29     22.87 o 
   6   2   0     7653.30     7417.47    388.79 o 
   7   2   0     3054.69     2844.56     89.57 o 
   8   2   0     2371.51     2269.87     85.12 o 
   9   2   0     1434.78     1399.15     70.17 o 
  10   2   0     4302.91     3818.53    131.64 o 
   1   3   0     8841.72     8602.85    146.17 o 
   3   3   0     2546.51     2614.06     60.49 o 
   4   3   0     1673.58     1707.17     49.80 o 
   5   3   0     3585.82     3498.38    126.77 o 
   6   3   0     2279.40     2258.74     71.51 o 
   7   3   0      617.66      568.46     36.07 o 
   8   3   0      183.77      179.22     23.07 o 
   9   3   0     1267.61     1138.97     61.68 o 
  10   3   0      457.46      482.93     43.11 o 
   1   4   0     9426.30     8831.67    167.40 o 
   4   4   0     8030.90     7839.11    153.45 o 
   5   4   0     1446.96     1382.43     36.75 o 
   6   4   0     6477.65     6182.98    140.15 o 
   7   4   0     8732.41     8426.57    186.40 o 
   8   4   0      933.53      910.36     48.52 o 
   9   4   0     1253.48     1196.42     60.62 o 
   1   5   0     7264.12     6935.52    140.37 o 
   2   5   0     2418.29     2154.88     87.13 o 
   5   5   0     4893.79     4870.52    131.05 o 
   6   5   0     2984.54     2954.36     80.96 o 
   7   5   0      139.91      146.11     18.48 o 
   8   5   0       21.00       11.53      9.46 o 
   9   5   0     1814.36     1601.40     69.36 o 
   1   6   0    13947.34    13080.33    246.23 o 
   2   6   0     2189.53     2102.47     87.58 o 
   2   7   0     1415.65     1092.13    454.79 o 
   4   7   0      716.95      716.98     42.08 o 
   2   8   0     1198.37     1068.87     30.21 o 
   3   8   0    19873.80    18936.99    366.83 o 
   2   9   0     3396.15     3174.88     69.80 o 
   3   9   0     1118.02      917.16     94.49 o 
   2  10   0      848.09      768.67     28.14 o 
   3  10   0     8003.41     6796.67    123.26 o 
   2  11   0     8102.80     7300.10    144.22 o 
   3  11   0     1032.65      921.71     26.89 o 
   1  12   0      162.79      140.52     15.15 o 
   2  12   0      400.88      376.55     20.91 o 
   3  12   0     1545.87     1313.91     35.89 o 
   1  13   0      168.41      140.71     15.53 o 
   2  13   0     6242.83     5330.43    116.03 o 
   3  13   0      296.83      256.05     14.53 o 
   1  14   0      231.75      166.57     17.53 o 
   2  14   0      799.94      632.80     30.00 o 
   1  15   0      644.95      520.75     31.85 o 
   0  16   0     4643.04     3855.37    111.33 o 
   1  16   0      999.42      824.72     42.04 o 
   1  18   0      898.79      739.35     48.05 o 
  -3 -17   1     2287.30     2674.40    112.83 o 
   1 -17   1     1359.92     1554.09     80.20 o 
   2 -17   1      674.59      741.11     57.29 o 
   3 -17   1     1766.85     2018.38    102.20 o 
  -4 -16   1      925.11     1030.19     69.38 o 
  -3 -16   1      517.80      600.09     49.32 o 
  -2 -16   1      487.43      499.68     41.91 o 
  -1 -16   1     1762.48     1909.54     78.08 o 
   0 -16   1      565.10      717.69     49.84 o 
   1 -16   1      408.27      501.48     44.20 o 
   2 -16   1     2099.98     2390.52    104.80 o 
   3 -16   1      762.32      838.62     63.26 o 
   4 -16   1       51.79       61.25     23.80 o 
  -5 -15   1       29.99       12.69     16.44 o 
  -4 -15   1     4278.19     4757.75    158.42 o 
  -3 -15   1      883.22      896.06     59.12 o 
  -2 -15   1      173.41      267.43     29.76 o 
  -1 -15   1      647.02      825.27     44.07 o 
   0 -15   1     3484.32     3900.80    189.97 o 
   1 -15   1      597.88      777.22     53.70 o 
   2 -15   1      472.98      506.47     45.63 o 
   3 -15   1     1101.46     1346.18     78.71 o 
   4 -15   1     1716.37     1966.88    100.56 o 
   5 -15   1      950.60      905.89     70.77 o 
  -6 -14   1      196.63      238.06     36.91 o 
  -5 -14   1      270.70      291.78     39.61 o 
  -4 -14   1     2353.68     2562.10    106.75 o 
  -3 -14   1      922.03      987.59     59.31 o 
  -2 -14   1     2399.40     2801.59     65.64 o 
  -1 -14   1      318.73      353.43     21.66 o 
   0 -14   1     1774.72     2121.44     53.85 o 
   1 -14   1      239.62      278.01     17.03 o 
   2 -14   1     5458.57     6343.53    182.20 o 
   3 -14   1      274.91      379.33     40.70 o 
   4 -14   1      127.37      126.36     28.52 o 
   5 -14   1       15.68       53.72     21.92 o 
   6 -14   1     2054.67     2233.99    116.37 o 
  -7 -13   1       11.46       31.40     21.70 o 
  -6 -13   1     2560.16     2681.29    120.15 o 
  -5 -13   1       82.51      123.16     25.86 o 
  -4 -13   1     6263.49     7922.90    210.63 o 
  -3 -13   1       40.42       55.58     17.58 o 
  -2 -13   1      625.43      766.68     30.29 o 
  -1 -13   1      965.82     1038.90     37.68 o 
   0 -13   1    13300.63    14810.92    209.81 o 
   1 -13   1      384.10      444.59     20.75 o 
   2 -13   1      470.91      519.59     17.66 o 
   3 -13   1     1477.82     1576.90     80.48 o 
   4 -13   1     5910.49     6420.15    191.21 o 
   5 -13   1     1310.49     1452.34     84.45 o 
   6 -13   1     2326.30     2663.63    123.93 o 
  -7 -12   1      821.94      884.45     68.80 o 
  -6 -12   1      388.19      376.81     43.57 o 
  -5 -12   1      285.25      298.48     36.44 o 
  -4 -12   1     3097.56     3231.73    115.18 o 
  -3 -12   1     1362.67     1537.19     55.61 o 
  -2 -12   1     2264.07     2593.68     59.18 o 
  -1 -12   1      476.51      524.34     24.01 o 
   0 -12   1      871.95      980.97     32.15 o 
   1 -12   1      653.01      735.64     25.52 o 
   2 -12   1     1730.59     1825.23     37.64 o 
   3 -12   1       50.87      115.45     24.54 o 
   4 -12   1       81.66      101.23     23.44 o 
   5 -12   1      194.47      196.11     31.20 o 
   6 -12   1     2821.04     3155.01    132.29 o 
   7 -12   1      205.04      260.11     40.15 o 
  -7 -11   1     1622.85     1700.88     94.18 o 
  -6 -11   1     2765.90     3242.42    126.10 o 
  -5 -11   1       96.64      117.11     23.62 o 
  -4 -11   1     7229.68     8144.08    248.12 o 
  -3 -11   1     1140.58     1288.66     61.93 o 
  -2 -11   1     1628.73     1868.31     95.58 o 
  -1 -11   1     4401.76     4714.11     84.85 o 
   0 -11   1    14763.55    16220.18    220.41 o 
   1 -11   1     3693.67     3954.97     70.58 o 
   2 -11   1     1651.00     1700.79     82.36 o 
   3 -11   1     3583.53     4261.98    138.56 o 
   4 -11   1     7688.57     8659.03    223.62 o 
   5 -11   1     1296.66     1344.14     75.81 o 
   6 -11   1     1996.72     2264.57    105.98 o 
   7 -11   1      552.90      622.23     58.91 o 
  -8 -10   1     1081.43     1142.56     78.80 o 
  -7 -10   1     1319.88     1505.26     85.54 o 
  -6 -10   1      794.10      847.23     59.92 o 
  -5 -10   1     3020.88     3226.49     66.53 o 
  -4 -10   1     3040.19     3306.53     70.70 o 
  -3 -10   1      731.52      819.41     46.80 o 
  -2 -10   1     2113.32     2306.72     77.16 o 
  -1 -10   1     5078.12     5444.38    143.42 o 
   0 -10   1     1435.06     1569.55     38.82 o 
   1 -10   1       79.80      109.58      9.11 o 
   2 -10   1     6449.75     6522.82    235.42 o 
   3 -10   1     1493.17     1644.59     74.88 o 
   4 -10   1       97.07      135.98     24.86 o 
   5 -10   1     1940.18     2114.65     94.93 o 
   6 -10   1     2207.67     2496.68    109.42 o 
   7 -10   1      552.90      757.52     62.47 o 
  -8  -9   1      424.20      405.78     46.94 o 
  -7  -9   1     5735.53     6350.39    192.11 o 
  -6  -9   1     2206.70     2290.93     56.26 o 
  -5  -9   1      219.23      238.87     15.79 o 
  -4  -9   1     5051.35     5384.03     93.05 o 
  -3  -9   1     7564.08     8170.02    189.06 o 
  -2  -9   1      554.47      572.34     34.28 o 
  -1  -9   1     5232.44     5549.38     90.77 o 
   0  -9   1     5488.55     5930.76     93.33 o 
   1  -9   1     3003.40     3308.73     90.49 o 
   2  -9   1     2278.53     2362.82     39.91 o 
   3  -9   1     6985.34     7551.22    186.99 o 
   4  -9   1     2200.77     2478.50     96.16 o 
   5  -9   1     1057.51     1116.56     65.13 o 
   6  -9   1     2069.82     2289.54    100.90 o 
   7  -9   1     2326.49     2604.09    115.63 o 
   8  -9   1      922.73     1013.20     74.98 o 
  -9  -8   1     1076.36     1247.86     83.04 o 
  -8  -8   1      472.73      490.84     49.14 o 
  -7  -8   1     1095.43     1227.42     72.85 o 
  -6  -8   1     2753.83     2847.25    156.44 o 
  -5  -8   1     4798.68     4829.92     87.37 o 
  -4  -8   1      961.00     1002.50     31.03 o 
  -3  -8   1      340.57      387.14     29.88 o 
  -2  -8   1     2020.17     2045.48     67.17 o 
  -1  -8   1    15809.27    16313.38    303.02 o 
   0  -8   1     1969.55     2143.19     43.58 o 
   1  -8   1     1915.71     2025.01     38.99 o 
   2  -8   1     2021.39     2156.09     75.68 o 
   3  -8   1     8992.08     9524.25    216.36 o 
   4  -8   1        9.43       13.13     12.52 o 
   5  -8   1     5585.55     5948.32     92.09 o 
   6  -8   1     1025.10     1170.34     68.16 o 
   7  -8   1     1112.34     1238.44     75.31 o 
   8  -8   1      289.13      335.72     43.78 o 
  -9  -7   1      161.79      168.93     31.42 o 
  -8  -7   1       16.88        9.24     12.65 o 
  -7  -7   1    10514.80    10877.79    173.10 o 
  -6  -7   1      577.03      591.03     26.45 o 
  -5  -7   1      323.73      313.07     17.72 o 
  -4  -7   1     1011.74     1053.61     44.67 o 
  -3  -7   1    18232.48    18374.86    241.22 o 
  -2  -7   1      965.51     1125.82     45.13 o 
  -1  -7   1    12606.65    12851.87    242.27 o 
   0  -7   1      602.65      641.03     19.87 o 
   1  -7   1     6024.53     6177.47     88.49 o 
   2  -7   1     4898.35     5039.70    127.27 o 
   3  -7   1    10986.37    11468.07    244.67 o 
   4  -7   1      289.49      310.40     11.05 o 
   5  -7   1      139.36      191.81     12.85 o 
   6  -7   1     3513.76     3584.93     70.51 o 
   7  -7   1     4799.74     5015.51    162.28 o 
   8  -7   1      935.68     1044.60     71.40 o 
   9  -7   1      363.88      379.22     47.02 o 
  -9  -6   1     1301.26     1331.13     82.11 o 
  -8  -6   1       99.22      115.75     24.50 o 
  -7  -6   1     1643.57     1701.34     53.82 o 
  -6  -6   1     1955.01     1945.62     50.82 o 
  -5  -6   1     7584.61     7905.42    146.67 o 
  -4  -6   1     2233.18     2345.57     49.75 o 
  -3  -6   1       38.74       64.03     13.54 o 
  -2  -6   1     1999.25     2201.05     65.19 o 
  -1  -6   1    23191.27    23755.04    417.01 o 
   0  -6   1     2875.90     3262.61     53.85 o 
   1  -6   1     2894.85     3059.89     47.82 o 
   2  -6   1      843.43      871.68     41.78 o 
   3  -6   1    11731.15    12503.77    230.28 o 
   4  -6   1      251.60      256.31      8.52 o 
   5  -6   1     6742.48     6851.13     82.87 o 
   6  -6   1       86.12       87.51      6.94 o 
   7  -6   1     1536.34     1585.69     81.01 o 
   8  -6   1      410.98      415.82     44.51 o 
   9  -6   1     3142.81     3194.27    134.16 o 
  -9  -5   1      849.57      888.96     64.69 o 
  -8  -5   1      285.21      311.78     36.80 o 
  -7  -5   1     9440.96     9361.44    216.30 o 
  -6  -5   1      267.85      247.16      7.05 o 
  -5  -5   1      235.15      233.30     15.27 o 
  -4  -5   1     4196.06     4464.43     91.83 o 
  -3  -5   1    16022.19    16505.69    215.81 o 
  -2  -5   1     1759.70     1897.73     56.92 o 
  -1  -5   1     5388.22     5346.82    110.24 o 
   0  -5   1     4774.15     5050.09     97.12 o 
   1  -5   1     9486.95     9716.34    193.36 o 
   2  -5   1     4131.41     4329.73    128.90 o 
   3  -5   1    16744.16    17229.95    176.72 o 
   4  -5   1     1254.46     1327.16     24.06 o 
   5  -5   1     1147.54     1206.56     25.31 o 
   6  -5   1     2508.86     2597.81     44.31 o 
   7  -5   1     5469.89     5647.72    161.99 o 
   8  -5   1     2153.96     2330.06    102.96 o 
   9  -5   1      769.17      810.16     63.45 o 
 -10  -4   1     1415.80     1404.03     85.88 o 
  -9  -4   1     1247.89     1248.57     75.32 o 
  -8  -4   1     1674.76     1707.49     46.42 o 
  -7  -4   1     1944.85     2028.70     33.12 o 
  -6  -4   1     1335.06     1288.78     27.79 o 
  -5  -4   1     7918.19     7927.33     94.12 o 
  -4  -4   1     6827.23     6959.02    152.14 o 
  -3  -4   1     1048.45     1103.03     28.01 o 
  -2  -4   1     5921.24     6122.82    129.15 o 
  -1  -4   1    21040.19    20557.22    357.60 o 
   0  -4   1     2453.39     2523.00     52.26 o 
   1  -4   1     1256.37     1299.24     27.01 o 
   2  -4   1     6167.53     6259.85     88.88 o 
   3  -4   1     7646.33     7786.38    104.12 o 
   4  -4   1       99.14      109.34      6.64 o 
   5  -4   1     4046.17     4184.91     59.27 o 
   6  -4   1     2872.69     2918.70     49.36 o 
   7  -4   1     1750.02     1738.80     38.45 o 
   8  -4   1      863.72      913.39     61.10 o 
   9  -4   1     2510.24     2640.92    114.83 o 
 -10  -3   1     2655.18     2609.71    114.77 o 
  -9  -3   1      596.71      644.28     52.66 o 
  -8  -3   1     1582.78     1538.33     77.17 o 
  -7  -3   1     5409.38     5557.78    105.76 o 
  -6  -3   1     2186.27     2177.93     53.74 o 
  -5  -3   1      236.27      232.42     14.91 o 
  -4  -3   1     9188.16     9220.69    141.21 o 
  -3  -3   1    11272.93    11039.02    116.11 o 
  -2  -3   1     3469.01     3568.58     56.40 o 
  -1  -3   1    15125.04    15193.08    266.40 o 
   0  -3   1    29971.63    29405.23    489.18 o 
   1  -3   1    10749.46    10948.65    165.39 o 
   2  -3   1     4989.47     5051.21     57.44 o 
   3  -3   1    12058.80    11740.45    125.39 o 
   4  -3   1     8922.19     9151.07    105.13 o 
   5  -3   1     2718.47     2779.36     45.49 o 
   6  -3   1     5786.99     5839.33     81.40 o 
   7  -3   1     2714.75     2689.63     51.29 o 
   8  -3   1     1594.30     1488.53     76.34 o 
   9  -3   1     2669.85     2526.29    108.58 o 
  10  -3   1      951.28      989.68     71.33 o 
 -10  -2   1      702.65      652.70     55.43 o 
  -9  -2   1     1221.21     1182.49     69.63 o 
  -8  -2   1     5217.21     5196.16    154.80 o 
  -7  -2   1     1430.29     1431.64     47.81 o 
  -6  -2   1     2024.47     2106.99     52.97 o 
  -5  -2   1     2526.12     2535.23     54.85 o 
  -4  -2   1    10932.62    10475.85    241.22 o 
  -3  -2   1     3506.18     3528.21     45.15 o 
  -2  -2   1    14216.99    14113.26    142.97 o 
  -1  -2   1     5757.80     5888.44     75.95 o 
   0  -2   1     4447.77     4797.85     85.33 o 
   1  -2   1     3265.80     3407.32     50.78 o 
   2  -2   1    22432.52    21618.17    215.38 o 
   3  -2   1     4134.45     4167.94     53.25 o 
   4  -2   1     1689.13     1875.20     32.91 o 
   5  -2   1     3679.52     3829.78     57.72 o 
   6  -2   1    10055.75    10429.43    127.94 o 
   7  -2   1      269.40      280.91     15.74 o 
   8  -2   1      852.01      843.74     55.69 o 
   9  -2   1     1119.50     1000.20     64.00 o 
  10  -2   1     1728.92     1680.90     89.92 o 
 -10  -1   1     3218.36     3082.69    122.82 o 
  -9  -1   1      418.58      382.69     38.50 o 
  -8  -1   1     2412.04     2391.62     93.88 o 
  -7  -1   1      922.21      894.51     51.64 o 
  -6  -1   1     5526.78     5428.42    199.71 o 
  -5  -1   1       32.77       48.14      7.74 o 
  -4  -1   1    23815.46    22353.63    330.88 o 
  -3  -1   1     2760.03     2776.01     49.05 o 
  -2  -1   1     2505.94     2641.90     53.65 o 
  -1  -1   1     2624.77     2658.45     37.73 o 
   0  -1   1     7340.00     7415.79    132.67 o 
   1  -1   1     1140.32     1165.60     22.26 o 
   2  -1   1     6853.03     6928.65     76.56 o 
   3  -1   1     2321.67     2301.23     39.51 o 
   4  -1   1     4792.63     4443.73    103.67 o 
   5  -1   1     7460.54     7456.69    116.99 o 
   6  -1   1     5426.17     5504.67     98.38 o 
   7  -1   1      387.89      409.85     23.58 o 
   8  -1   1     1201.22     1089.20     61.04 o 
   9  -1   1     3606.70     3492.04    125.47 o 
  10  -1   1     1838.83     1742.12     90.07 o 
 -10   0   1        5.55       16.66     18.97 o 
  -9   0   1      858.11      826.13     56.56 o 
  -8   0   1     5693.42     5567.27    154.77 o 
  -7   0   1     2878.18     2820.53     95.11 o 
  -6   0   1     1350.84     1375.83     41.21 o 
  -5   0   1      595.94      654.64     24.79 o 
  -4   0   1    14860.51    14196.88    189.99 o 
  -3   0   1     1117.83     1101.93     29.53 o 
  -2   0   1    28180.63    25919.15    443.51 o 
  -1   0   1      379.76      413.00     10.25 o 
   1   0   1      974.94      877.12     25.29 o 
   2   0   1   140029.13    95857.80   1121.76 o 
   3   0   1       30.56       35.06      7.25 o 
   4   0   1      728.51      788.73     24.85 o 
   5   0   1      349.03      400.54     19.49 o 
   6   0   1    12982.96    13070.86    189.67 o 
   7   0   1       15.06       17.83     10.75 o 
   8   0   1     1005.19     1013.89     57.82 o 
   9   0   1        3.61        0.46     14.97 o 
  10   0   1     1821.12     1680.83     84.73 o 
 -10   1   1     3209.50     3158.60    120.19 o 
  -9   1   1      414.50      350.04     36.00 o 
  -8   1   1     2283.64     2245.25     87.24 o 
  -7   1   1      890.06      872.42     47.90 o 
  -6   1   1     5472.13     5447.35    516.85 o 
  -5   1   1       14.61       18.40      5.58 o 
  -4   1   1    23704.67    21796.28    278.11 o 
  -3   1   1     2719.47     2828.90     69.27 o 
  -2   1   1     2506.43     2771.25     62.72 o 
  -1   1   1     2803.54     2768.97     38.79 o 
   0   1   1     7080.24     7104.06    126.53 o 
   1   1   1      961.98     1030.37     18.42 o 
   2   1   1     7490.10     7913.26    455.61 o 
   3   1   1     2616.73     2488.43     45.33 o 
   4   1   1     5236.51     4787.38     78.61 o 
   5   1   1     7716.02     7527.64    149.78 o 
   6   1   1     5718.68     5804.41    101.88 o 
   7   1   1      449.25      456.49     33.90 o 
   8   1   1     1139.69     1120.65     58.86 o 
   9   1   1     3598.73     3294.98    115.42 o 
  10   1   1     1895.92     1701.12     83.78 o 
 -10   2   1      617.08      594.20     49.39 o 
  -9   2   1     1313.51     1192.40     64.37 o 
  -8   2   1     5241.38     4955.42    140.94 o 
  -7   2   1     1465.85     1325.36     59.70 o 
  -6   2   1     2003.01     2044.82     75.78 o 
  -5   2   1     2551.21     2564.99    127.72 o 
  -4   2   1    11106.88    10740.75    208.88 o 
  -3   2   1     3348.13     3443.19     79.34 o 
  -1   2   1     5637.07     5296.77     94.46 o 
   0   2   1     4475.74     4402.73     57.49 o 
   1   2   1     3447.12     3444.97     67.83 o 
   2   2   1    22213.35    20458.44    346.39 o 
   3   2   1     4188.30     4087.40     64.73 o 
   4   2   1     1817.48     1952.67     42.06 o 
   5   2   1     3610.49     3537.51     67.45 o 
   6   2   1     9923.14     9445.81    200.10 o 
   7   2   1      263.77      246.66     24.55 o 
   8   2   1      818.28      811.72     47.77 o 
   9   2   1     1041.76      921.15     55.14 o 
  10   2   1     1821.25     1626.16     79.89 o 
 -10   3   1     2733.88     2530.90    101.93 o 
  -9   3   1      602.58      541.79     42.65 o 
  -8   3   1     1643.12     1609.71     69.87 o 
  -7   3   1     5276.21     5052.39    132.52 o 
  -6   3   1     2125.93     2121.69     70.51 o 
  -5   3   1      192.95      190.02     13.63 o 
  -4   3   1     9181.19     9154.59    180.56 o 
  -1   3   1    14787.75    14111.38    239.35 o 
   0   3   1    30214.56    27455.95    963.46 o 
   1   3   1    10941.91    10771.38    188.95 o 
   2   3   1     4819.85     4694.59     62.01 o 
   3   3   1    11972.68    11034.77    197.63 o 
   4   3   1     8930.13     8743.92    125.73 o 
   5   3   1     2799.47     2805.63    111.87 o 
   6   3   1     5911.73     5721.64    133.52 o 
   7   3   1     2717.99     2503.33     80.88 o 
   8   3   1     1571.28     1406.40     62.31 o 
   9   3   1     2649.58     2460.07     92.35 o 
  -9   4   1     1379.46     1245.26     63.64 o 
  -8   4   1     1632.20     1575.82     67.11 o 
  -7   4   1     1942.92     1798.90     67.19 o 
  -6   4   1     1162.83     1063.92     46.10 o 
  -2   4   1     5689.11     6020.05    128.05 o 
  -1   4   1    21050.12    19393.81    337.46 o 
   0   4   1     2420.49     2269.24     58.95 o 
   1   4   1     1347.52     1332.50     33.92 o 
   2   4   1     6157.72     5911.70    110.03 o 
   3   4   1     7382.95     7141.47    130.83 o 
   4   4   1      115.86      119.86     10.49 o 
   5   4   1     4194.82     4055.62     89.03 o 
   6   4   1     2876.02     2636.68     75.57 o 
   7   4   1     1700.85     1575.72     59.79 o 
   8   4   1      887.34      829.90     45.36 o 
   9   4   1     2517.76     2326.79     86.05 o 
  -5   5   1      215.56      202.88     22.48 o 
  -3   5   1    15836.11    10872.07    216.63 o 
  -2   5   1     1954.54     1914.69     46.38 o 
  -1   5   1     5347.07     4771.91     99.90 o 
   0   5   1     4836.55     4613.08     65.54 o 
   1   5   1     9639.50     9063.09    165.01 o 
   2   5   1     4142.04     4040.06     80.18 o 
   3   5   1    16741.62    16946.25    292.64 o 
   4   5   1     1204.01     1227.54     35.16 o 
   5   5   1     1168.23     1112.77     38.56 o 
   6   5   1     2318.29     2211.77     65.21 o 
   7   5   1     5477.79     5060.35    124.19 o 
   8   5   1     2102.93     1899.79     69.92 o 
  -4   6   1     2409.94     2450.49     79.41 o 
  -2   6   1     2302.46     2594.05     42.64 o 
  -1   6   1    23036.52    21075.28    371.46 o 
   0   6   1     3207.75     3243.42     59.45 o 
   1   6   1     2877.79     2695.76     61.57 o 
   2   6   1      841.01      813.37     25.25 o 
   3   6   1    11935.75    11575.10    202.84 o 
  -4   7   1     1117.79     1158.80     53.04 o 
  -2   7   1     1137.67     1179.37     44.95 o 
  -1   7   1    12646.74    11283.68    214.90 o 
   1   7   1     6014.47     5529.01    111.91 o 
   2   7   1     4917.47     4693.06     94.53 o 
   3   7   1    10959.71    10443.09    176.14 o 
  -4   8   1      929.62      884.68     46.81 o 
  -1   8   1    15903.98    15002.73    281.23 o 
   1   8   1     1900.43     1696.39     48.19 o 
   2   8   1     2064.37     1888.48     48.47 o 
   3   8   1     8957.82     8334.81    151.31 o 
  -3   9   1     7572.44     5269.37    385.32 o 
  -1   9   1     5244.86     4830.16    115.09 o 
   1   9   1     2953.64     2718.77     69.14 o 
   2   9   1     2282.38     2029.86     52.64 o 
   3   9   1     7101.90     6470.87    122.14 o 
  -3  10   1      682.05      575.39     39.09 o 
   0  10   1     1466.98     1308.12     47.69 o 
   1  10   1       68.75       72.73     10.45 o 
   2  10   1     6442.84     5665.20    116.62 o 
   3  10   1     1656.27     1637.61     42.42 o 
  -3  11   1     1167.51      976.74     40.40 o 
   0  11   1    14672.32    12823.94    251.18 o 
   1  11   1     3486.81     3099.95     80.46 o 
   2  11   1     1843.70     1479.18     44.59 o 
   3  11   1     3940.71     3647.90     78.75 o 
  -3  12   1     1368.39     1111.93     44.07 o 
   0  12   1      821.90      699.39     36.33 o 
   1  12   1      770.56      687.69     33.37 o 
   2  12   1     1582.51     1396.09     45.04 o 
   3  12   1       20.21       22.41      5.62 o 
  -3  13   1       33.96       25.56      5.37 o 
  -2  13   1      635.03      561.11     27.21 o 
   0  13   1    13343.89    11300.09    232.44 o 
   1  13   1      365.68      326.28     23.59 o 
   2  13   1      398.16      349.31     21.16 o 
   3  13   1     1409.15     1246.49     38.46 o 
  -2  14   1     2393.96     2037.27     60.07 o 
  -1  14   1      304.78      246.20     24.71 o 
   0  14   1     1793.14     1741.21     64.69 o 
   1  14   1      254.09      216.41     20.00 o 
   2  14   1     5510.16     4605.82    105.79 o 
  -1  15   1      636.06      544.01     37.70 o 
   0  15   1     3472.46     2873.77     90.76 o 
   1  15   1      633.37      520.86     31.97 o 
  -2  16   1      462.03      374.65     34.75 o 
  -1  16   1     1746.77     1428.08     42.51 o 
   0  16   1      608.24      469.21     34.28 o 
   1  16   1      456.66      379.75     28.10 o 
  -3  17   1     2356.74     1923.78     87.05 o 
  -2  17   1      195.89      153.48     23.97 o 
  -1  17   1     2348.90     1813.77     76.23 o 
   0  17   1     1762.52     1501.41     64.83 o 
   0 -17   2      923.38     1123.42     68.03 o 
   1 -17   2     1279.18     1549.73     89.13 o 
   2 -17   2     1621.97     1787.15     97.22 o 
  -4 -16   2      679.49      760.77     57.56 o 
  -3 -16   2     1466.50     1737.25     82.80 o 
  -2 -16   2      302.35      349.88     33.75 o 
  -1 -16   2       62.40       79.21     19.44 o 
   0 -16   2      566.42      562.82     46.21 o 
   1 -16   2      986.44     1116.28     68.32 o 
   2 -16   2      343.76      446.81     48.72 o 
   3 -16   2      344.02      365.32     46.03 o 
   4 -16   2      776.03      888.74     71.38 o 
  -5 -15   2      758.55      686.56     57.34 o 
  -4 -15   2     4130.02     4390.37    147.40 o 
  -3 -15   2      219.11      251.66     31.59 o 
  -2 -15   2     3761.11     4356.44    108.22 o 
  -1 -15   2     1459.56     1682.64     84.79 o 
   0 -15   2     1948.88     2214.34     92.86 o 
   1 -15   2      297.71      338.68     36.99 o 
   2 -15   2     4074.84     4446.75    152.55 o 
   3 -15   2      789.29      969.12     70.66 o 
   4 -15   2       36.82       37.81     19.82 o 
   5 -15   2     1145.47     1243.87     85.54 o 
  -6 -14   2     1086.78     1204.86     78.09 o 
  -5 -14   2       96.69       89.84     22.39 o 
  -4 -14   2     1346.85     1492.19     77.58 o 
  -3 -14   2      544.16      649.31     31.30 o 
  -2 -14   2      452.76      550.84     52.79 o 
  -1 -14   2      230.29      285.99     19.57 o 
   0 -14   2     2490.57     2822.11     63.59 o 
   1 -14   2     1268.10     1432.54     73.63 o 
   2 -14   2       58.56      195.81     29.67 o 
   3 -14   2      168.96      243.29     37.27 o 
   4 -14   2     1616.93     1796.07     96.76 o 
   5 -14   2     1482.26     1564.70     94.36 o 
  -7 -13   2      890.13      958.62     72.84 o 
  -6 -13   2      444.13      405.56     45.28 o 
  -5 -13   2       25.74       37.90     17.71 o 
  -4 -13   2     8098.64     8783.91    222.88 o 
  -3 -13   2      205.38      258.97     20.00 o 
  -2 -13   2     4659.70     5337.70    211.02 o 
  -1 -13   2      449.29      488.55     25.19 o 
   0 -13   2     3936.72     4419.90    113.04 o 
   1 -13   2      271.23      284.26     14.33 o 
   2 -13   2    11755.73    12637.14    292.45 o 
   3 -13   2       42.94       59.45     20.94 o 
   4 -13   2      176.36      225.59     34.76 o 
   5 -13   2     1552.39     1797.92     98.38 o 
   6 -13   2     5449.39     6220.23    207.10 o 
  -7 -12   2      190.32      235.22     36.56 o 
  -6 -12   2     1478.41     1575.71     85.41 o 
  -5 -12   2      269.10      299.55     35.41 o 
  -4 -12   2     1936.96     2134.89     89.82 o 
  -3 -12   2      702.43      795.38     48.40 o 
  -2 -12   2      677.58      797.40     32.05 o 
  -1 -12   2      240.28      284.66     18.55 o 
   0 -12   2     2639.85     2941.24     61.47 o 
   1 -12   2      495.45      538.50     19.87 o 
   2 -12   2      324.26      356.45     36.64 o 
   3 -12   2      213.66      220.85     31.46 o 
   4 -12   2      762.95      897.83     66.38 o 
   5 -12   2      929.85     1098.29     74.58 o 
   6 -12   2      125.36      184.97     35.11 o 
  -8 -11   2     5351.05     6047.28    200.89 o 
  -7 -11   2     1353.42     1564.64     88.40 o 
  -6 -11   2      745.62      740.53     56.64 o 
  -5 -11   2     2681.63     2802.68    108.12 o 
  -4 -11   2     8272.22     8944.23    145.43 o 
  -3 -11   2      437.39      499.08     36.92 o 
  -2 -11   2     5959.37     6344.85    153.61 o 
  -1 -11   2     2649.22     3109.48     65.48 o 
   0 -11   2     7152.74     7894.84    122.67 o 
   1 -11   2     1800.05     1972.18     40.92 o 
   2 -11   2    12711.97    13723.27    302.55 o 
   3 -11   2     4748.02     5075.99    153.36 o 
   4 -11   2     1117.90     1243.59     73.20 o 
   5 -11   2     1624.96     1905.19     96.42 o 
   6 -11   2     6945.78     7501.37    222.49 o 
   7 -11   2      568.70      610.05     58.60 o 
  -8 -10   2      220.30      235.96     38.67 o 
  -7 -10   2      826.70      902.31     65.07 o 
  -6 -10   2     1339.94     1456.56     77.84 o 
  -5 -10   2        6.55       13.92     12.32 o 
  -4 -10   2     1845.67     1985.17     52.04 o 
  -3 -10   2     3368.43     3483.51    106.08 o 
  -2 -10   2     1118.63     1178.23     51.36 o 
  -1 -10   2      601.45      676.98     33.78 o 
   0 -10   2     2227.81     2374.12     50.55 o 
   1 -10   2     2169.30     2263.70     51.59 o 
   2 -10   2      629.94      694.26     46.72 o 
   3 -10   2      775.78      821.38     53.32 o 
   4 -10   2     2444.30     2623.33    105.24 o 
   5 -10   2     1159.53     1245.74     74.35 o 
   6 -10   2      782.03      877.42     65.50 o 
   7 -10   2      583.34      583.35     56.26 o 
  -8  -9   2     1789.92     1941.59    100.97 o 
  -7  -9   2     2115.33     2388.02    105.54 o 
  -6  -9   2      598.59      642.09     29.63 o 
  -5  -9   2     8020.20     8450.28    137.85 o 
  -4  -9   2     5842.24     6344.41    109.34 o 
  -3  -9   2      587.95      658.94     39.63 o 
  -2  -9   2     5318.11     5877.98    139.16 o 
  -1  -9   2    14169.83    15204.12    286.09 o 
   0  -9   2     1344.41     1487.29     35.99 o 
   1  -9   2     1791.28     1860.90     36.39 o 
   2  -9   2     6373.29     6844.76    173.50 o 
   3  -9   2     7620.45     8089.61    200.87 o 
   4  -9   2      471.23      517.03     43.01 o 
   5  -9   2     4546.77     5191.01    162.35 o 
   6  -9   2     2184.41     2420.19    108.20 o 
   7  -9   2     1524.60     1625.73     90.80 o 
   8  -9   2     1046.18     1192.09     82.28 o 
  -9  -8   2     1212.20     1261.31     83.36 o 
  -8  -8   2      211.07      244.90     35.91 o 
  -7  -8   2     3321.99     3668.88    133.51 o 
  -6  -8   2      979.58     1003.81     37.01 o 
  -5  -8   2       42.74       56.22      9.94 o 
  -4  -8   2      667.40      774.27     45.63 o 
  -3  -8   2     6078.33     6436.93    153.62 o 
  -2  -8   2     2222.81     2295.57     70.96 o 
  -1  -8   2      715.73      777.60     33.27 o 
   0  -8   2     1001.93     1142.68     35.75 o 
   1  -8   2     6162.95     6350.66    223.18 o 
   2  -8   2     1671.90     1725.84     70.21 o 
   3  -8   2     1960.96     2174.66     84.32 o 
   4  -8   2     1631.90     1896.70     81.42 o 
   5  -8   2     1326.49     1426.49     37.84 o 
   6  -8   2     1137.75     1204.80     71.69 o 
   7  -8   2     1813.15     1940.53     96.93 o 
   8  -8   2     1339.86     1419.91     87.35 o 
  -9  -7   2     1396.74     1526.61     89.45 o 
  -8  -7   2     1209.16     1340.39     79.20 o 
  -7  -7   2     2880.53     2991.78    117.41 o 
  -6  -7   2      830.42      855.79     33.65 o 
  -5  -7   2    15717.72    15739.13    222.20 o 
  -4  -7   2     2637.34     2753.02     59.81 o 
  -3  -7   2     1456.79     1636.43     60.87 o 
  -2  -7   2      569.72      594.81     31.57 o 
  -1  -7   2    29607.75    30530.91    529.71 o 
   0  -7   2     1005.47     1183.41     34.91 o 
   1  -7   2     4705.17     4976.66    129.33 o 
   2  -7   2     1364.45     1422.37     60.23 o 
   3  -7   2    11263.99    12028.10    422.55 o 
   4  -7   2     1780.78     2006.79     45.60 o 
   5  -7   2     5783.91     6365.56    160.86 o 
   6  -7   2      562.80      635.55     50.75 o 
   7  -7   2      911.97      993.80     66.68 o 
   8  -7   2     1748.98     1939.17     99.98 o 
  -9  -6   2      758.92      832.58     64.58 o 
  -8  -6   2      113.76      119.56     25.13 o 
  -7  -6   2     4502.84     4538.61    186.78 o 
  -6  -6   2      846.29      873.73     33.73 o 
  -5  -6   2      101.67      101.67     12.02 o 
  -4  -6   2       41.30       69.85      9.03 o 
  -3  -6   2     8220.35     8612.66    184.77 o 
  -2  -6   2     3268.12     3725.77     92.30 o 
  -1  -6   2     4057.57     4402.56     96.93 o 
   0  -6   2     2355.35     2872.53     62.51 o 
   1  -6   2     8969.20     9257.01    199.15 o 
   2  -6   2     4526.00     4847.90     91.97 o 
   3  -6   2     3762.98     3964.02     70.83 o 
   4  -6   2     1297.72     1370.07     55.62 o 
   5  -6   2     1487.17     1651.26     91.09 o 
   6  -6   2     1607.60     1680.25     66.32 o 
   7  -6   2     1835.29     1940.33     91.62 o 
   8  -6   2     1068.90     1101.45     72.90 o 
   9  -6   2       64.81       96.42     29.54 o 
  -9  -5   2     2372.08     2440.74    110.17 o 
  -8  -5   2     1272.91     1242.87     71.98 o 
  -7  -5   2     4761.60     4864.56     96.17 o 
  -6  -5   2      711.20      678.42     30.43 o 
  -5  -5   2    17001.83    17020.35    235.13 o 
  -4  -5   2     2460.78     2479.54     54.01 o 
  -3  -5   2     1953.29     2183.34     68.18 o 
  -2  -5   2     6981.20     7278.83    151.36 o 
  -1  -5   2    28885.00    28383.41    489.20 o 
   0  -5   2      521.02      577.80     20.42 o 
   1  -5   2     1037.26     1022.84     28.11 o 
   2  -5   2     6774.65     7056.06    126.98 o 
   3  -5   2    17184.52    17467.59    295.99 o 
   4  -5   2      767.57      822.82     27.07 o 
   5  -5   2     9587.91    10113.69    316.19 o 
   6  -5   2     1832.75     1959.54     51.07 o 
   7  -5   2     1533.60     1594.58     80.12 o 
   8  -5   2     1757.61     1920.62     94.71 o 
   9  -5   2     4254.26     4485.56    161.08 o 
 -10  -4   2      274.61      274.54     40.36 o 
  -9  -4   2      227.83      228.22     32.26 o 
  -8  -4   2      434.10      473.34     22.93 o 
  -7  -4   2     3423.92     3408.98     56.58 o 
  -6  -4   2     2014.86     2072.54     41.67 o 
  -5  -4   2      162.81      175.55      8.80 o 
  -4  -4   2     1911.65     1936.66     31.48 o 
  -3  -4   2     9314.88     9295.89    103.59 o 
  -2  -4   2     3043.23     3452.10    192.89 o 
  -1  -4   2     3141.04     3239.35     72.33 o 
   0  -4   2     5621.65     6264.64    318.29 o 
   1  -4   2     8803.64     9214.74    175.24 o 
   2  -4   2     2395.93     2531.50     48.64 o 
   3  -4   2     2561.45     2564.39     51.06 o 
   4  -4   2     1751.67     1831.84     43.50 o 
   5  -4   2     2346.10     2385.78    101.34 o 
   6  -4   2     1110.44     1085.39     28.81 o 
   7  -4   2      959.13      973.81     29.24 o 
   8  -4   2      651.37      779.18     56.92 o 
   9  -4   2      475.96      497.92     50.04 o 
 -10  -3   2      510.41      536.62     52.15 o 
  -9  -3   2     1060.58     1149.42     70.86 o 
  -8  -3   2     6606.75     6819.54    119.05 o 
  -7  -3   2     3923.84     4075.69     88.59 o 
  -6  -3   2     1193.11     1238.82     28.94 o 
  -5  -3   2     9090.62     9220.74    133.14 o 
  -4  -3   2    10142.24    10145.70    115.01 o 
  -3  -3   2     1184.12     1180.73     22.14 o 
  -2  -3   2     6487.80     6557.70    109.84 o 
  -1  -3   2    21409.16    22386.33    273.80 o 
   0  -3   2    12611.73    12632.53    229.80 o 
   1  -3   2     5027.26     5108.07    105.87 o 
   2  -3   2    20833.92    20704.48    262.84 o 
   3  -3   2    11075.63    10874.93    158.43 o 
   4  -3   2     1008.39     1013.72     30.50 o 
   5  -3   2     5771.41     5744.95     80.26 o 
   6  -3   2     7378.79     7316.15    159.69 o 
   7  -3   2     1161.68     1173.38     32.82 o 
   8  -3   2     2357.50     2441.70    102.27 o 
   9  -3   2     2074.55     2026.40     97.64 o 
 -10  -2   2     2109.50     2086.12    101.76 o 
  -9  -2   2      335.63      351.67     23.97 o 
  -8  -2   2      912.01      977.98     36.98 o 
  -7  -2   2     1899.00     1909.35     49.59 o 
  -6  -2   2     6354.81     6542.57     88.32 o 
  -5  -2   2      616.17      620.12     24.33 o 
  -4  -2   2     4601.86     4572.16     60.93 o 
  -3  -2   2     3890.83     3963.59     55.18 o 
  -2  -2   2     5848.54     6069.91     85.06 o 
  -1  -2   2      746.75      761.79     20.38 o 
   0  -2   2    15740.39    15687.72    280.82 o 
   1  -2   2     3882.46     3727.81     81.55 o 
   2  -2   2     1885.89     1953.68     74.28 o 
   3  -2   2     1568.68     1682.76     38.21 o 
   4  -2   2     8140.96     8242.08    126.25 o 
   5  -2   2     2219.74     2237.06     42.16 o 
   6  -2   2     1334.83     1370.06     33.88 o 
   7  -2   2     1473.45     1494.06     38.09 o 
   8  -2   2     1672.96     1720.39     81.42 o 
   9  -2   2      688.87      693.68     54.02 o 
 -10  -1   2      448.44      431.87     46.81 o 
  -9  -1   2      873.21      861.93     44.03 o 
  -8  -1   2     7314.35     7178.67    201.17 o 
  -7  -1   2     2349.81     2395.84     78.43 o 
  -6  -1   2      904.29      964.46     34.95 o 
  -5  -1   2     1000.59      954.64     24.01 o 
  -4  -1   2    18536.43    17396.00    275.15 o 
  -3  -1   2     1435.89     1386.78     43.95 o 
  -2  -1   2    30223.51    28740.39    347.72 o 
  -1  -1   2     8674.90     8707.41    160.40 o 
   0  -1   2    13836.23    13507.39    242.01 o 
   1  -1   2     2647.43     2697.89     64.10 o 
   2  -1   2    14255.22    13110.01    172.40 o 
   3  -1   2      996.74     1028.28     28.19 o 
   4  -1   2     1025.11     1132.19     31.57 o 
   5  -1   2     2755.25     2662.67     69.95 o 
   6  -1   2     8242.51     8008.65    106.80 o 
   7  -1   2     1752.50     1773.19     51.03 o 
   8  -1   2     1648.67     1621.16     76.76 o 
   9  -1   2     1141.11     1073.08     65.57 o 
 -10   0   2     3444.90     3320.73    128.23 o 
  -9   0   2       16.13        9.40      7.38 o 
  -8   0   2      925.46      923.02     56.68 o 
  -7   0   2      250.90      223.08     25.92 o 
  -6   0   2     8933.99     8971.67    142.49 o 
  -5   0   2        9.78       16.43      5.47 o 
  -4   0   2     5744.58     5578.72     98.33 o 
  -3   0   2     1628.00     1635.81     45.88 o 
  -2   0   2     7574.53     7396.36     82.01 o 
  -1   0   2     1357.77     1305.91     36.61 o 
   0   0   2    24968.94    22178.59    383.50 o 
   1   0   2    11278.01    10451.06    193.57 o 
   2   0   2     2427.93     2453.03     44.87 o 
   3   0   2      467.17      483.69     18.38 o 
   4   0   2    24703.02    25145.32    262.70 o 
   5   0   2     5240.91     5157.50    107.64 o 
   6   0   2       60.16       73.39      9.22 o 
   7   0   2        2.49       10.19     11.25 o 
   8   0   2     1495.70     1504.90     71.65 o 
   9   0   2     1515.69     1457.40     75.57 o 
 -10   1   2      450.53      432.02     30.42 o 
  -9   1   2      883.32      807.21     54.77 o 
  -8   1   2     7334.38     7032.47    181.53 o 
  -7   1   2     2254.87     2191.55     81.54 o 
  -6   1   2      808.40      829.77     86.46 o 
  -5   1   2      981.59      999.23     95.84 o 
  -4   1   2    18239.65    17437.82    324.27 o 
  -3   1   2     1398.10     1341.94     35.15 o 
  -2   1   2    30217.60    27472.92    331.60 o 
  -1   1   2     8326.47     7927.41    155.80 o 
   0   1   2    13798.15    13277.40    237.10 o 
   1   1   2     2799.27     2900.41     67.20 o 
   2   1   2    13728.26    13319.97    219.19 o 
   3   1   2     1133.57     1182.22     29.78 o 
   4   1   2      996.64     1109.76     31.75 o 
   5   1   2     2888.70     2853.57    107.54 o 
   6   1   2     8656.25     8665.31    251.48 o 
   7   1   2     1758.96     1707.64     69.49 o 
   8   1   2     1776.50     1725.07     74.68 o 
   9   1   2     1238.25     1108.76     62.86 o 
 -10   2   2     2061.41     1972.62     92.12 o 
  -9   2   2      382.09      360.93     35.65 o 
  -8   2   2      985.74     1030.68     57.60 o 
  -7   2   2     1979.88     1979.76     76.01 o 
  -6   2   2     6244.94     6371.69    153.43 o 
  -5   2   2      590.73      606.92     26.41 o 
  -4   2   2     4764.98     4641.44    110.54 o 
  -2   2   2     5718.63     5565.30    118.12 o 
  -1   2   2      803.78      805.76     15.48 o 
   0   2   2    15623.07    15428.93    273.19 o 
   1   2   2     4123.69     3921.31     83.98 o 
   2   2   2     1894.78     1834.24     33.04 o 
   3   2   2     1519.61     1763.60     49.48 o 
   4   2   2     7811.48     7775.72    164.43 o 
   5   2   2     2352.41     2327.94     52.90 o 
   6   2   2     1201.23     1146.78     49.78 o 
   7   2   2     1534.87     1489.36     61.76 o 
   8   2   2     1512.95     1456.18     66.29 o 
   9   2   2      731.93      744.09     49.64 o 
 -10   3   2      551.12      496.68     44.18 o 
  -9   3   2      998.13      874.62     55.42 o 
  -8   3   2     6729.30     6330.03    165.42 o 
  -7   3   2     3956.37     3786.09    111.58 o 
  -6   3   2     1146.44     1091.36     50.01 o 
  -2   3   2     6382.55     6108.54     70.32 o 
  -1   3   2    21131.74    19953.82    200.53 o 
   0   3   2    12842.90    12715.89    142.19 o 
   1   3   2     4875.01     4804.91     99.56 o 
   2   3   2    21224.45    19981.69    243.73 o 
   3   3   2    10699.36    10193.90    185.20 o 
   4   3   2     1031.23     1048.56     29.32 o 
   5   3   2     5787.97     5681.81     96.24 o 
   6   3   2     7687.56     7208.94    159.50 o 
   7   3   2     1060.50     1053.67     49.23 o 
   8   3   2     2450.92     2253.76     82.29 o 
   9   3   2     2089.15     1962.08     79.57 o 
  -3   4   2     9642.61     8519.25    149.37 o 
  -2   4   2     2771.05     2665.13     37.17 o 
  -1   4   2     3092.51     3024.80     68.96 o 
   0   4   2     5496.94     5508.41     63.46 o 
   1   4   2     8931.48     8587.01    162.62 o 
   2   4   2     2443.45     2357.76     35.51 o 
   3   4   2     2677.68     2658.06     43.16 o 
   4   4   2     1690.13     1658.64     45.11 o 
   5   4   2     2365.23     2311.57     63.41 o 
   6   4   2     1105.83     1074.36     43.67 o 
   7   4   2     1019.41      962.21     44.29 o 
   8   4   2      593.39      575.64     37.10 o 
  -5   5   2    16777.84    17546.48    348.79 o 
  -3   5   2     1907.79     1529.93    467.28 o 
  -2   5   2     7253.42     7152.53    131.77 o 
  -1   5   2    28733.16    25156.99    282.81 o 
   0   5   2      396.04      407.64     12.60 o 
   1   5   2     1106.60     1046.29     34.58 o 
   2   5   2     6969.81     6649.95    131.30 o 
   3   5   2    17251.96    14733.52    877.93 o 
   4   5   2      768.25      712.20     23.73 o 
   5   5   2     9571.52     8891.62    170.84 o 
   6   5   2     1871.27     1733.20     54.89 o 
   7   5   2     1456.82     1392.43     52.71 o 
   8   5   2     1625.95     1465.01     58.91 o 
  -4   6   2       53.82       63.91     12.68 o 
  -3   6   2     8238.62     5688.92   2887.11 o 
  -2   6   2     2866.88     2976.18    116.04 o 
  -1   6   2     4033.59     4494.75     68.60 o 
   0   6   2     2599.13     2786.44     45.72 o 
   1   6   2     9033.85     8873.73    170.59 o 
   2   6   2     4203.42     4026.66     88.47 o 
   3   6   2     3650.34     3534.77     79.99 o 
   5   6   2     1569.78     1443.49     40.29 o 
   6   6   2     1721.15     1619.62     49.27 o 
   7   6   2     1805.56     1574.59     53.16 o 
  -4   7   2     2512.84     2587.80     83.20 o 
  -3   7   2     1409.32     1182.74     27.51 o 
  -2   7   2      677.20      689.21     19.94 o 
  -1   7   2    29772.55    26531.29    330.23 o 
   0   7   2      908.69      942.04     22.76 o 
   1   7   2     4788.17     4553.27    100.24 o 
   2   7   2     1382.16     1266.89     39.66 o 
   3   7   2    11310.43    10372.06    193.08 o 
  -4   8   2      634.79      652.00     39.28 o 
  -3   8   2     6009.71     5210.36     96.40 o 
  -2   8   2     2249.11     1430.16    880.71 o 
  -1   8   2      689.97      685.24     22.60 o 
   0   8   2     1018.19      955.59     24.69 o 
   1   8   2     6042.23     5363.47    115.02 o 
   2   8   2     1796.59     1719.61     49.49 o 
   3   8   2     1992.55     2005.50     53.12 o 
  -3   9   2      614.76      591.13     45.95 o 
  -2   9   2     5228.70     5217.58    111.05 o 
  -1   9   2    14232.15    13000.14    177.83 o 
   0   9   2     1278.43     1188.40     44.93 o 
   1   9   2     1767.14     1579.50     50.33 o 
   2   9   2     6333.91     6077.35    127.53 o 
   3   9   2     7604.21     7200.69    141.92 o 
   4   9   2      470.50      462.95     21.16 o 
  -3  10   2     3256.29     2904.37    151.50 o 
  -2  10   2     1168.82     1131.32     40.23 o 
  -1  10   2      610.70      560.72     24.84 o 
   0  10   2     2281.61     2005.62     63.96 o 
   1  10   2     2086.19     1867.91     57.69 o 
   2  10   2      606.74      584.97     27.84 o 
   3  10   2      684.58      667.05     27.49 o 
   4  10   2     2508.28     2437.99     58.14 o 
  -3  11   2      442.35      400.05     17.97 o 
  -2  11   2     5890.06     5301.13    227.81 o 
  -1  11   2     2731.01     2583.09     80.92 o 
   0  11   2     7050.39     6168.24    141.51 o 
   1  11   2     1884.26     1743.80     57.00 o 
   2  11   2    12412.87    11464.81    221.12 o 
   3  11   2     4906.52     5030.05    108.34 o 
   4  11   2     1115.76     1008.12     30.88 o 
  -3  12   2      624.24      531.49     22.20 o 
  -2  12   2      706.65      674.46     21.57 o 
  -1  12   2      222.05      234.33     23.10 o 
   0  12   2     2712.75     2404.45     75.80 o 
   1  12   2      454.89      450.65     27.56 o 
   2  12   2      279.28      241.74     18.90 o 
   3  12   2      185.44      154.30     13.93 o 
  -3  13   2      260.50      220.19     13.83 o 
  -2  13   2     4690.51     1313.78   1948.00 o 
  -1  13   2      427.37      339.69     28.60 o 
   0  13   2     4011.29     3479.07     98.52 o 
   1  13   2      310.86      265.01     22.17 o 
   2  13   2    11661.81    10510.57    209.95 o 
   3  13   2       75.59       81.47     10.51 o 
  -3  14   2      633.45      531.34     41.41 o 
  -2  14   2      440.45      380.17     33.61 o 
  -1  14   2      213.28      189.12     22.52 o 
   0  14   2     2467.45     2036.56     71.65 o 
   1  14   2     1314.12     1174.92     49.32 o 
   2  14   2       48.46       51.22     11.02 o 
  -4  15   2     4167.38     3358.48    120.67 o 
  -3  15   2      212.30      170.97     25.06 o 
  -2  15   2     3832.65     3021.16    103.75 o 
  -1  15   2     1401.99     1232.83     59.21 o 
   0  15   2     1912.15     1552.61     62.77 o 
   1  15   2      311.22      253.14     23.12 o 
  -4  16   2      685.71      653.52     50.62 o 
  -3  16   2     1496.56     1292.01     68.72 o 
  -2  16   2      267.18      209.58     27.18 o 
  -1  16   2       74.28       60.67     16.77 o 
   0  16   2      541.07      427.62     32.63 o 
  -3  17   2       81.78       62.89     18.07 o 
  -2  17   2      592.03      488.07     41.31 o 
  -1  17   2     3841.20     3195.45    107.13 o 
   0  17   2      993.23      869.25     48.86 o 
   0 -17   3       22.14       46.24     23.20 o 
   1 -17   3     1920.99     2360.34    111.02 o 
  -4 -16   3     2198.37     2366.80    104.07 o 
  -3 -16   3      161.40      183.07     27.46 o 
  -2 -16   3     2143.56     2619.20    103.77 o 
  -1 -16   3     2266.28     2761.01    111.29 o 
   0 -16   3      672.04      812.08     60.06 o 
   1 -16   3      592.78      632.76     55.25 o 
   2 -16   3     2194.36     2487.98    116.02 o 
   3 -16   3      861.23      935.39     74.04 o 
  -5 -15   3      251.58      261.97     35.44 o 
  -4 -15   3       13.90        8.86     14.43 o 
  -3 -15   3      623.87      769.96     36.89 o 
  -2 -15   3     2262.86     2636.31     94.78 o 
  -1 -15   3       83.45      108.40     25.38 o 
   0 -15   3     1074.94     1243.75     72.69 o 
   1 -15   3      624.01      764.69     59.16 o 
   2 -15   3     1165.68     1203.35     76.30 o 
   3 -15   3       49.57       68.43     23.24 o 
   4 -15   3      921.85     1201.17     85.29 o 
  -6 -14   3      497.41      499.14     49.76 o 
  -5 -14   3      347.80      440.09     44.49 o 
  -4 -14   3     4171.69     4718.48    149.60 o 
  -3 -14   3      184.70      228.59     43.77 o 
  -2 -14   3     3613.26     4115.50     95.64 o 
  -1 -14   3      746.23      866.81     43.87 o 
   0 -14   3     1139.27     1181.28     68.62 o 
   1 -14   3     1894.99     2150.84     98.60 o 
   2 -14   3     5098.58     5638.45    178.39 o 
   3 -14   3      364.84      441.86     47.97 o 
   4 -14   3        7.75        0.24     18.73 o 
   5 -14   3     1505.08     1624.24     99.68 o 
  -7 -13   3      496.00      553.65     54.67 o 
  -6 -13   3     3246.53     3488.09    136.38 o 
  -5 -13   3      116.88      134.32     25.03 o 
  -4 -13   3      108.62      115.37     23.87 o 
  -3 -13   3      451.90      463.90     38.03 o 
  -2 -13   3     5370.92     5953.29    112.31 o 
  -1 -13   3      165.95      208.83     34.67 o 
   0 -13   3     1038.56     1195.93     37.12 o 
   1 -13   3      276.87      302.39     35.55 o 
   2 -13   3     2871.73     3177.01    123.51 o 
   3 -13   3       31.47       42.58     21.11 o 
   4 -13   3     2762.47     3297.47    135.65 o 
   5 -13   3      354.12      408.73     50.23 o 
  -7 -12   3       39.17       57.79     24.59 o 
  -6 -12   3      560.67      597.08     52.35 o 
  -5 -12   3      654.35      669.35     51.40 o 
  -4 -12   3     4834.09     5447.56    157.61 o 
  -3 -12   3      591.52      628.40     42.66 o 
  -2 -12   3     5626.33     6320.70    155.36 o 
  -1 -12   3     1624.59     1709.49     53.74 o 
   0 -12   3     1672.20     1904.53     47.03 o 
   1 -12   3     2179.66     2364.54     97.07 o 
   2 -12   3     7147.77     8085.58    216.44 o 
   3 -12   3      171.84      285.27     36.88 o 
   4 -12   3      518.99      538.16     51.80 o 
   5 -12   3     1962.12     2541.91    121.12 o 
   6 -12   3     1999.16     2311.82    118.22 o 
  -8 -11   3      304.96      356.82     45.28 o 
  -7 -11   3      681.05      716.85     59.21 o 
  -6 -11   3     3920.15     4236.27    146.37 o 
  -5 -11   3      685.77      750.44     34.30 o 
  -4 -11   3      485.88      465.32     39.12 o 
  -3 -11   3     1528.31     1667.97     69.52 o 
  -2 -11   3     4833.76     5252.56    132.97 o 
  -1 -11   3      319.97      358.06     24.46 o 
   0 -11   3     1642.73     1849.58     44.89 o 
   1 -11   3      982.18     1113.97     63.02 o 
   2 -11   3     4405.25     4804.56    149.79 o 
   3 -11   3      123.49      118.53     23.18 o 
   4 -11   3     3353.24     3655.48    135.17 o 
   5 -11   3     2103.04     2472.11    118.57 o 
   6 -11   3      946.35     1091.71     77.62 o 
  -8 -10   3     2919.64     3304.44    137.06 o 
  -7 -10   3     1133.03     1233.41     75.60 o 
  -6 -10   3      638.05      695.20     53.29 o 
  -5 -10   3     3127.38     3533.40     80.54 o 
  -4 -10   3     5237.61     5794.06    157.31 o 
  -3 -10   3      268.60      326.89     28.67 o 
  -2 -10   3     5571.33     6150.63    146.13 o 
  -1 -10   3     7660.22     7886.17    166.34 o 
   0 -10   3     1605.37     1741.65     41.98 o 
   1 -10   3     2536.15     2814.90    102.85 o 
   2 -10   3     5636.98     5841.24    164.58 o 
   3 -10   3     2191.82     2386.00     99.23 o 
   4 -10   3     1185.43     1281.70     73.16 o 
   5 -10   3     3539.75     4160.09    151.19 o 
   6 -10   3     1775.88     2030.35    104.35 o 
   7 -10   3      612.10      617.81     58.51 o 
  -8  -9   3      608.13      645.47     57.99 o 
  -7  -9   3     1190.75     1224.13     74.28 o 
  -6  -9   3     1569.25     1718.44     53.15 o 
  -5  -9   3     1551.24     1672.47     50.66 o 
  -4  -9   3      665.70      650.26     43.30 o 
  -3  -9   3     3726.43     4119.21    114.84 o 
  -2  -9   3     3175.50     3539.57     96.90 o 
  -1  -9   3      870.08     1028.33     40.43 o 
   0  -9   3     2154.08     2465.68     62.38 o 
   1  -9   3     4786.53     5093.97    145.55 o 
   2  -9   3     1008.19     1034.28     58.36 o 
   3  -9   3      109.32      102.36     22.51 o 
   4  -9   3     1257.21     1395.00     64.55 o 
   5  -9   3     3194.75     3671.48    134.40 o 
   6  -9   3      364.96      473.62     48.69 o 
   7  -9   3      544.47      571.15     54.80 o 
  -9  -8   3     2386.48     2443.01    114.51 o 
  -8  -8   3     1705.65     1861.26     95.43 o 
  -7  -8   3     4919.33     5259.37    165.33 o 
  -6  -8   3      612.99      662.10     31.60 o 
  -5  -8   3    11849.25    12450.55    190.07 o 
  -4  -8   3     1625.84     1684.05     69.36 o 
  -3  -8   3      102.12      116.96     17.05 o 
  -2  -8   3     3018.44     3221.38     88.74 o 
  -1  -8   3    18664.10    19556.80    354.59 o 
   0  -8   3     1319.46     1421.25     41.94 o 
   1  -8   3     2503.61     2625.72     93.11 o 
   2  -8   3     3235.16     3520.01     72.25 o 
   3  -8   3     8279.33     9423.29    411.54 o 
   4  -8   3     2622.76     2823.98     63.78 o 
   5  -8   3     3904.89     4296.66     84.66 o 
   6  -8   3     1251.84     1363.17     80.22 o 
   7  -8   3      725.44      757.06     60.68 o 
   8  -8   3     2664.46     2863.96    129.38 o 
  -9  -7   3     1369.36     1548.41     89.24 o 
  -8  -7   3     1681.60     1818.23     91.22 o 
  -7  -7   3      958.12      977.12     62.97 o 
  -6  -7   3      103.73      112.19     18.65 o 
  -5  -7   3     2294.11     2436.12     60.80 o 
  -4  -7   3     1413.03     1432.03     42.53 o 
  -3  -7   3     6840.26     7046.32    162.15 o 
  -2  -7   3      744.48      804.31     36.72 o 
  -1  -7   3     2177.20     2376.13     65.25 o 
   1  -7   3     9937.51     9940.27    234.60 o 
   2  -7   3      750.34      819.62     29.81 o 
   3  -7   3      303.12      352.69     30.46 o 
   4  -7   3      126.79      151.52     13.63 o 
   5  -7   3     3168.61     3184.52    171.06 o 
   6  -7   3      849.23      938.24     63.95 o 
   7  -7   3      495.25      543.50     49.68 o 
   8  -7   3       77.77       53.52     20.56 o 
  -9  -6   3     3253.41     3458.46    136.96 o 
  -8  -6   3      421.56      415.19     41.70 o 
  -7  -6   3     4775.49     5131.52    156.96 o 
  -6  -6   3       87.91      102.49     13.21 o 
  -5  -6   3    15247.16    15839.21    227.83 o 
  -4  -6   3      306.05      322.03     18.91 o 
  -3  -6   3      249.92      289.22     23.79 o 
  -2  -6   3     3215.96     3567.68     91.30 o 
  -1  -6   3    23506.00    24668.20    433.89 o 
   0  -6   3     2049.28     2297.46     69.34 o 
   1  -6   3     6053.41     6594.42    144.90 o 
   2  -6   3     3971.12     4344.48     80.22 o 
   3  -6   3    11346.65    11419.43    166.81 o 
   4  -6   3     5091.11     5278.73    113.61 o 
   5  -6   3     5916.83     6158.24    109.61 o 
   6  -6   3      270.15      295.34     20.00 o 
   7  -6   3      791.41      833.27     60.19 o 
   8  -6   3     3275.44     3390.46    135.16 o 
  -9  -5   3     2395.83     2516.84    112.85 o 
  -8  -5   3      220.95      218.18     31.52 o 
  -7  -5   3     1773.98     1774.86     48.84 o 
  -6  -5   3     1333.54     1380.66     38.47 o 
  -5  -5   3     3249.00     3383.91     51.51 o 
  -4  -5   3      713.16      796.85     20.14 o 
  -3  -5   3    12133.40    12790.58    238.06 o 
  -2  -5   3     1044.08     1116.70     42.55 o 
  -1  -5   3     3395.17     3902.90     89.99 o 
   0  -5   3     4176.68     4392.83    106.08 o 
   1  -5   3     9145.59     9307.27    187.84 o 
   2  -5   3      255.97      287.31     16.32 o 
   3  -5   3       32.09       41.42     11.67 o 
   4  -5   3     1337.27     1424.92     41.21 o 
   5  -5   3     6050.39     6211.29    142.57 o 
   6  -5   3      471.08      484.22     25.91 o 
   7  -5   3     1368.34     1432.18     77.46 o 
   8  -5   3      340.53      363.62     42.66 o 
   9  -5   3      905.90      884.59     67.52 o 
 -10  -4   3     1031.78     1086.73     76.00 o 
  -9  -4   3     2945.69     3087.19    125.28 o 
  -8  -4   3     2361.05     2487.35     59.06 o 
  -7  -4   3     2632.94     2815.10     83.18 o 
  -6  -4   3      467.36      501.05     23.44 o 
  -5  -4   3    10166.48    10217.13    121.36 o 
  -4  -4   3     7526.30     7748.93     94.85 o 
  -3  -4   3      752.00      849.56     24.03 o 
  -2  -4   3     6398.05     6570.40    144.01 o 
  -1  -4   3    22143.76    22582.40    283.16 o 
   0  -4   3     4664.75     4728.06    108.54 o 
   1  -4   3     6973.30     7034.41    146.99 o 
   2  -4   3     9320.15     9302.27    138.03 o 
   3  -4   3     7799.92     7906.35    123.13 o 
   4  -4   3     4038.75     4116.05     79.32 o 
   5  -4   3     7023.63     7064.83    120.07 o 
   6  -4   3     1526.25     1559.01     69.35 o 
   7  -4   3     1227.52     1158.04     66.76 o 
   8  -4   3     2713.42     2874.48    117.43 o 
   9  -4   3     1507.81     1566.36     88.36 o 
 -10  -3   3     1658.53     1653.82     92.59 o 
  -9  -3   3     1527.18     1580.92     85.00 o 
  -8  -3   3      452.92      454.88     24.95 o 
  -7  -3   3     1602.18     1693.73     46.02 o 
  -6  -3   3     5297.26     5303.59     76.39 o 
  -5  -3   3     2491.07     2557.93     45.61 o 
  -4  -3   3     1160.68     1221.84     26.64 o 
  -3  -3   3     6069.38     6349.64    104.53 o 
  -2  -3   3     4490.64     4561.41    114.00 o 
  -1  -3   3      718.36      727.83     30.33 o 
   0  -3   3     1055.39     1102.33     29.33 o 
   1  -3   3     7888.93     8195.34    166.69 o 
   2  -3   3     5942.90     5961.52     96.35 o 
   3  -3   3      129.29      127.57     11.33 o 
   4  -3   3     3618.29     3562.75     71.18 o 
   5  -3   3     3533.38     3453.35     93.27 o 
   6  -3   3      557.34      559.87     27.81 o 
   7  -3   3      346.84      370.35     36.74 o 
   8  -3   3     1751.43     1805.23     87.99 o 
   9  -3   3      808.23      800.91     61.67 o 
 -10  -2   3      204.40      211.86     35.47 o 
  -9  -2   3      614.44      627.77     31.86 o 
  -8  -2   3     9284.93     9413.47    178.07 o 
  -7  -2   3     1590.78     1625.35     46.21 o 
  -6  -2   3     1282.86     1314.64     32.08 o 
  -5  -2   3     8085.51     8332.13    104.38 o 
  -4  -2   3    20418.77    20276.02    274.81 o 
  -3  -2   3     1418.74     1549.98     29.50 o 
  -2  -2   3    14338.10    14570.99    189.43 o 
  -1  -2   3     9264.26     8928.91    173.98 o 
   0  -2   3    10011.43     9483.05    185.77 o 
   1  -2   3     5846.30     5624.25    122.22 o 
   2  -2   3    23267.29    22124.81    284.90 o 
   3  -2   3     3246.62     3132.44     61.72 o 
   4  -2   3     2184.31     2217.27     51.95 o 
   5  -2   3     4785.79     4928.43    159.06 o 
   6  -2   3     8711.80     8608.54    223.34 o 
   7  -2   3     1655.55     1651.41     76.43 o 
   8  -2   3     1647.42     1522.69     77.54 o 
   9  -2   3     1823.65     1670.53     87.44 o 
 -10  -1   3     1628.87     1535.56     86.45 o 
  -9  -1   3       86.75       95.38     14.02 o 
  -8  -1   3      247.57      273.15     21.45 o 
  -7  -1   3     2093.79     2139.33     81.15 o 
  -6  -1   3     4278.71     4097.02     65.44 o 
  -5  -1   3      458.91      480.34     23.48 o 
  -4  -1   3      418.82      487.62     16.35 o 
  -3  -1   3     1618.56     1621.22     36.41 o 
  -2  -1   3     9338.10     9098.93    175.60 o 
  -1  -1   3      382.72      364.26     20.31 o 
   0  -1   3    11302.79    10720.31    205.52 o 
   1  -1   3     1966.83     2004.79     47.40 o 
   2  -1   3     6056.60     5720.36    259.87 o 
   3  -1   3      583.51      620.16     23.24 o 
   4  -1   3     2697.64     2587.17     56.52 o 
   5  -1   3      135.03      152.77     14.52 o 
   6  -1   3      209.64      218.57     17.86 o 
   7  -1   3      211.60      216.78     26.88 o 
   8  -1   3     2034.92     1940.95     86.08 o 
   9  -1   3      757.46      652.65     52.24 o 
 -10   0   3      592.42      579.55     51.83 o 
  -9   0   3       10.01        8.21     25.73 o 
  -8   0   3    13906.30    13869.91    211.45 o 
  -7   0   3      829.21      821.37     33.08 o 
  -6   0   3     1555.03     1590.97     36.89 o 
  -5   0   3     1013.70      996.17     32.71 o 
  -4   0   3    35775.31    35286.59    622.93 o 
  -3   0   3      245.49      226.03     11.52 o 
  -2   0   3    11509.06    10845.80    145.10 o 
  -1   0   3     1387.37     1335.10     43.32 o 
   0   0   3    11898.49    11129.04    211.31 o 
   1   0   3     5471.95     5163.73    115.57 o 
   2   0   3    29050.34    28583.82    358.86 o 
   3   0   3     3808.15     4110.52    105.02 o 
   4   0   3     1101.79     1122.70     33.99 o 
   5   0   3     5607.39     5623.84    102.73 o 
   6   0   3    11957.04    11540.45    247.43 o 
   7   0   3     3324.74     3131.49    104.37 o 
   8   0   3      788.68      698.93     49.14 o 
   9   0   3      641.11      563.50     46.64 o 
 -10   1   3     1602.62     1454.81     55.46 o 
  -9   1   3      101.44      108.14     15.42 o 
  -8   1   3      253.14      253.13     20.81 o 
  -7   1   3     2156.31     2109.46     55.96 o 
  -6   1   3     4305.61     4122.06     80.56 o 
  -5   1   3      415.15      418.30     16.73 o 
  -4   1   3      377.94      410.86     25.38 o 
  -3   1   3     1446.35     1343.61     30.74 o 
  -2   1   3     9275.95     8475.53    116.38 o 
  -1   1   3      342.91      344.82     13.88 o 
   0   1   3    11234.25    11144.88    211.71 o 
   1   1   3     2086.49     2005.13     57.84 o 
   2   1   3     5981.04     5940.32    134.79 o 
   3   1   3      592.89      628.69     22.43 o 
   4   1   3     2602.31     2450.48     53.30 o 
   5   1   3      155.70      179.63     14.54 o 
   6   1   3      111.18      112.56     17.72 o 
   7   1   3      225.28      208.17     24.91 o 
   8   1   3     2158.41     2051.66     83.76 o 
   9   1   3      737.61      602.84     46.77 o 
 -10   2   3      179.87      152.45     26.01 o 
  -9   2   3      609.59      538.13     31.34 o 
  -8   2   3     9395.63     9060.55    154.11 o 
  -7   2   3     1515.46     1516.87     46.88 o 
  -6   2   3     1344.72     1364.82     41.19 o 
  -5   2   3     7926.60     7610.25    170.17 o 
  -4   2   3    20572.33    19454.58    360.87 o 
  -3   2   3     1353.61     1329.30     30.49 o 
  -2   2   3    14395.22    13371.51    143.39 o 
  -1   2   3     9103.48     8982.28    108.61 o 
   0   2   3     9883.39     9476.70    185.01 o 
   1   2   3     6002.78     5589.05    121.33 o 
   2   2   3    23487.40    21463.58    270.19 o 
   3   2   3     3360.34     3388.04     73.85 o 
   4   2   3     2126.70     2357.79     52.70 o 
   5   2   3     4721.82     4720.36    111.71 o 
   6   2   3     8531.12     8392.66    185.60 o 
   7   2   3     1737.85     1822.60     71.02 o 
   8   2   3     1393.96     1283.94     61.89 o 
 -10   3   3     1599.32     1513.50     81.66 o 
  -9   3   3     1518.71     1411.68     73.43 o 
  -8   3   3      504.59      445.55     38.47 o 
  -7   3   3     1648.53     1628.02     70.00 o 
  -6   3   3     5138.05     4818.23    130.02 o 
  -5   3   3     2546.91     2444.68     79.18 o 
  -4   3   3     1042.32     1092.75     46.01 o 
  -3   3   3     6274.51     5863.64    127.55 o 
  -2   3   3     4506.11     4216.75     55.92 o 
  -1   3   3      666.81      636.64     15.78 o 
   0   3   3     1025.96     1009.12     20.23 o 
   1   3   3     7982.63     7656.04    155.14 o 
   2   3   3     6062.91     5876.90     85.75 o 
   3   3   3      141.07      165.36     41.31 o 
   4   3   3     3639.07     3816.96     80.77 o 
   5   3   3     3419.69     3335.14     86.56 o 
   6   3   3      627.03      681.46     36.26 o 
   7   3   3      377.14      365.93     28.73 o 
   8   3   3     1864.89     1789.56     72.00 o 
 -10   4   3     1058.04      920.21     65.17 o 
  -9   4   3     2923.68     2764.65    110.03 o 
  -8   4   3     2230.44     2169.59     90.33 o 
  -6   4   3      552.65      538.67     37.44 o 
  -5   4   3     9944.59     9379.91    146.30 o 
  -4   4   3     7579.24     7414.75    166.43 o 
  -3   4   3      798.99      752.53     20.49 o 
  -2   4   3     6376.96     5928.48     72.59 o 
  -1   4   3    22101.44    20526.77    210.91 o 
   0   4   3     4617.55     4540.10     57.61 o 
   1   4   3     6795.32     6628.69    138.76 o 
   2   4   3     9374.46     8848.78    118.79 o 
   3   4   3     7583.70     7334.53    231.87 o 
   4   4   3     4057.68     3923.71     87.07 o 
   5   4   3     7074.01     6969.90    145.12 o 
   6   4   3     1510.04     1418.34     51.41 o 
   7   4   3     1257.75     1292.83     53.07 o 
 -10   5   3     1186.75      997.53     68.28 o 
  -9   5   3     2396.68     2235.93     99.75 o 
  -5   5   3     3151.40     2962.48     93.92 o 
  -4   5   3      646.95      679.66     26.71 o 
  -3   5   3    12284.65    11949.63    484.99 o 
  -2   5   3     1079.96     1070.52     22.62 o 
  -1   5   3     3345.27     3392.58     47.38 o 
   0   5   3     3854.17     3877.53     51.10 o 
   1   5   3     9263.96     8458.75    126.22 o 
   2   5   3      230.01      231.66      8.24 o 
   3   5   3       26.16       35.29      7.26 o 
   4   5   3     1274.93     1284.92     36.10 o 
   5   5   3     6161.04     5740.55    119.33 o 
   6   5   3      495.85      440.76     25.34 o 
   7   5   3     1401.25     1269.84     48.81 o 
 -10   6   3      329.44      312.21     39.87 o 
  -9   6   3     3152.79     2809.29    116.23 o 
  -4   6   3      346.47      340.13     16.27 o 
  -3   6   3      275.80      261.97     21.19 o 
  -2   6   3     2940.17     2827.38     43.07 o 
  -1   6   3    23464.67    21800.02    225.09 o 
   0   6   3     1881.20     1958.53     50.44 o 
   1   6   3     6043.58     5766.69     79.59 o 
   2   6   3     3451.52     3231.25     81.26 o 
   3   6   3    11326.04    10823.50    210.66 o 
   4   6   3     4850.06     3952.07     75.04 o 
   5   6   3     5725.54     5038.49    100.72 o 
   6   6   3      301.40      287.53     17.97 o 
  -9   7   3     1416.12     1219.08     75.77 o 
  -4   7   3     1408.14     1338.00     40.41 o 
  -3   7   3     6795.85     6171.60     93.09 o 
  -2   7   3      780.74      784.12     20.08 o 
  -1   7   3     2184.72     2023.25     42.98 o 
   0   7   3      785.76      838.84     42.98 o 
   1   7   3     9920.95     8895.15    249.70 o 
   2   7   3      747.68      741.62     32.79 o 
   3   7   3      313.98      307.69     20.43 o 
   4   7   3      119.69      119.05     13.92 o 
  -9   8   3     2476.38     2086.74    102.79 o 
  -4   8   3     1605.38     1582.81     91.25 o 
  -3   8   3      105.08      104.70      8.48 o 
  -2   8   3     2958.19     2665.89     53.40 o 
  -1   8   3    18683.45    16982.72    182.15 o 
   0   8   3     1323.48     1182.47     28.15 o 
   1   8   3     2396.78     2370.87     68.24 o 
   2   8   3     3212.37     3106.52     80.67 o 
   3   8   3     8229.01     7645.72    157.50 o 
   4   8   3     2705.72     2717.77     73.55 o 
  -9   9   3      739.19      581.97     54.10 o 
  -4   9   3      629.58      567.78     39.83 o 
  -3   9   3     3622.84     3425.21     67.43 o 
  -2   9   3     3233.64     3095.59     59.96 o 
  -1   9   3      884.34      883.20     25.55 o 
   0   9   3     2350.57     2210.20     59.80 o 
   1   9   3     4752.46     4430.74    106.79 o 
   2   9   3      941.27      874.75     36.97 o 
   3   9   3      121.31      143.97     14.50 o 
   4   9   3     1368.90     1314.20     44.57 o 
  -5  10   3     3190.74     2935.96    105.00 o 
  -4  10   3     5173.61     4493.31    131.28 o 
  -3  10   3      241.36      236.56     11.39 o 
  -2  10   3     5466.03     4981.00     85.69 o 
  -1  10   3     7723.59     6651.48     95.00 o 
   0  10   3     1565.45     1459.25     56.34 o 
   1  10   3     2531.03     2396.23     71.77 o 
   2  10   3     5560.19     5280.79    120.89 o 
   3  10   3     2296.53     2154.69     62.68 o 
   4  10   3     1198.95     1148.51     40.80 o 
  -7  11   3      587.55      522.46     48.22 o 
  -6  11   3     4132.66     3818.58    131.53 o 
  -5  11   3      703.68      632.89     46.81 o 
  -4  11   3      506.21      429.09     36.29 o 
  -3  11   3     1379.29     1156.21     31.60 o 
  -2  11   3     4857.90     4138.73     76.78 o 
  -1  11   3      339.31      210.00     56.02 o 
   0  11   3     1711.74     1483.60     56.73 o 
   1  11   3     1030.94      954.53     42.56 o 
   2  11   3     4367.69     4112.60    101.99 o 
   3  11   3      132.98      142.15     14.72 o 
   4  11   3     3355.89     3261.96     80.60 o 
  -7  12   3       48.58       55.36     18.41 o 
  -6  12   3      565.84      450.05     43.17 o 
  -5  12   3      663.15      633.10     48.27 o 
  -4  12   3     4734.15     4218.51    131.01 o 
  -3  12   3      658.22      534.96     21.13 o 
  -2  12   3     5560.30     5099.42     74.09 o 
  -1  12   3     1699.24      676.97    677.94 o 
   0  12   3     1622.29     1498.54     58.85 o 
   1  12   3     2084.12     1943.10     65.81 o 
   2  12   3     7379.57     6845.98    151.13 o 
   3  12   3      122.09       99.39     12.85 o 
  -6  13   3     3322.57     2736.52    113.19 o 
  -5  13   3      130.64       95.11     21.51 o 
  -4  13   3      132.77      108.97     21.52 o 
  -3  13   3      491.86      395.65     35.11 o 
  -2  13   3     5385.71     4561.48     95.38 o 
  -1  13   3      205.31      173.69     14.74 o 
   0  13   3     1054.64      938.89     46.52 o 
   1  13   3      290.73      243.57     22.39 o 
   2  13   3     2945.14     2708.35     79.47 o 
   3  13   3       25.28       36.16      9.02 o 
  -6  14   3      458.42      381.41     41.19 o 
  -5  14   3      309.62      268.02     32.74 o 
  -4  14   3     4158.24     3571.42    123.31 o 
  -3  14   3      227.71      175.26     25.11 o 
  -2  14   3     3581.31     3161.09    105.94 o 
  -1  14   3      704.03      574.49     38.75 o 
   0  14   3     1144.61      947.40     48.13 o 
   1  14   3     1865.99     1658.83     62.88 o 
   2  14   3     5058.20     4643.07    116.22 o 
  -5  15   3      225.91      187.10     28.13 o 
  -4  15   3        8.25       14.10     12.82 o 
  -3  15   3      667.97      530.92     43.20 o 
  -2  15   3     2276.15     1830.08     78.11 o 
  -1  15   3       74.00       60.38     15.53 o 
   0  15   3     1055.51      891.60     47.91 o 
   1  15   3      642.29      581.29     36.16 o 
  -4  16   3     2285.64     1817.15     88.40 o 
  -3  16   3      181.43      138.80     25.26 o 
  -2  16   3     2167.31     1776.58     79.07 o 
  -1  16   3     2190.38     1779.92     75.10 o 
   0  16   3      646.90      481.94     35.61 o 
  -3  17   3      900.94      716.36     52.49 o 
  -2  17   3      325.17      269.56     30.91 o 
  -1  17   3       44.89       33.92     13.75 o 
  -1 -17   4      968.43     1203.90     78.29 o 
   0 -17   4      332.94      379.00     46.75 o 
  -4 -16   4        1.48       -9.20     13.78 o 
  -2 -16   4     3284.23     4048.45    146.28 o 
  -1 -16   4      559.31      687.00     57.11 o 
   0 -16   4      588.72      651.62     57.46 o 
   1 -16   4     1906.31     2164.21    109.77 o 
   2 -16   4     1473.52     1725.39     99.67 o 
  -5 -15   4      276.13      277.93     37.74 o 
  -4 -15   4     1284.65     1384.68     74.23 o 
  -3 -15   4      734.19      851.59     49.30 o 
  -2 -15   4      862.57     1104.11     70.42 o 
  -1 -15   4      536.54      656.94     55.66 o 
   0 -15   4     1002.81     1121.06     72.54 o 
   1 -15   4      952.36     1030.81     72.05 o 
   2 -15   4     1478.26     1658.64     95.79 o 
   3 -15   4      668.76      755.41     65.91 o 
  -6 -14   4     3580.93     3720.26    142.19 o 
  -5 -14   4      448.56      463.33     45.34 o 
  -4 -14   4       66.43       40.31     15.06 o 
  -3 -14   4       75.70       89.98     19.83 o 
  -2 -14   4     5438.88     6297.41    121.77 o 
  -1 -14   4      178.19      225.18     32.96 o 
   0 -14   4     1066.36     1195.77     74.28 o 
   1 -14   4      498.83      558.14     52.57 o 
   2 -14   4     2593.99     3076.23    130.60 o 
   3 -14   4      648.58      670.97     61.08 o 
   4 -14   4     2306.60     2634.10    126.42 o 
  -7 -13   4       65.99      105.48     28.26 o 
  -6 -13   4       69.11       76.92     22.35 o 
  -5 -13   4       52.49       66.06     19.97 o 
  -4 -13   4     4612.81     4827.20    147.09 o 
  -3 -13   4      759.15      891.21     52.43 o 
  -2 -13   4     1537.75     1678.14     68.05 o 
  -1 -13   4      125.02      126.19     13.78 o 
   0 -13   4     2337.24     2471.12    107.64 o 
   1 -13   4     1709.33     1901.65     93.83 o 
   2 -13   4     1881.68     2252.42    105.94 o 
   3 -13   4      792.71      867.12     66.82 o 
   4 -13   4      371.65      378.25     47.28 o 
   5 -13   4      889.77      972.63     78.17 o 
  -7 -12   4      154.16      184.18     32.45 o 
  -6 -12   4     4189.28     4475.70    153.05 o 
  -5 -12   4      277.84      341.90     36.88 o 
  -4 -12   4       39.49       92.91     20.13 o 
  -3 -12   4      210.33      232.67     26.29 o 
  -2 -12   4     6440.02     7493.49    176.02 o 
  -1 -12   4        1.14       -0.74      6.62 o 
   0 -12   4     1835.41     1949.03     91.20 o 
   1 -12   4     1476.35     1590.21     83.62 o 
   2 -12   4     3292.36     3495.13    130.78 o 
   3 -12   4      501.70      573.81     52.89 o 
   4 -12   4     3802.70     4384.98    159.57 o 
   5 -12   4      529.44      575.89     57.73 o 
  -7 -11   4      609.27      610.55     54.13 o 
  -6 -11   4       47.02       87.69     23.57 o 
  -5 -11   4     1439.68     1504.88     75.63 o 
  -4 -11   4     4367.98     4497.08    134.78 o 
  -3 -11   4     1249.45     1281.76     60.05 o 
  -2 -11   4     1212.48     1303.86     56.22 o 
  -1 -11   4     1792.86     2062.11     66.16 o 
   0 -11   4     2117.62     2145.69     94.33 o 
   1 -11   4     2147.58     2295.75     99.45 o 
   2 -11   4     1956.76     2201.12     99.19 o 
   3 -11   4     1064.15     1166.93     73.50 o 
   4 -11   4     1105.44     1243.48     78.48 o 
   5 -11   4     1261.98     1429.58     87.26 o 
   6 -11   4     1370.84     1539.65     95.70 o 
  -8 -10   4     1509.41     1602.95     93.50 o 
  -7 -10   4      507.19      601.04     52.77 o 
  -6 -10   4     3392.08     3716.63    131.38 o 
  -5 -10   4     2883.68     3098.79    111.11 o 
  -4 -10   4      231.08      259.72     28.42 o 
  -3 -10   4     1611.32     1839.28     72.23 o 
  -2 -10   4     7857.00     8982.77    196.54 o 
  -1 -10   4     1329.46     1531.90     53.98 o 
   1 -10   4     6051.96     6378.04    181.06 o 
   2 -10   4     2738.14     2893.88    112.27 o 
   3 -10   4      348.68      380.06     40.73 o 
   4 -10   4     2819.69     3110.86    124.46 o 
   5 -10   4     1795.79     2041.24    101.73 o 
   6 -10   4      446.14      523.08     54.84 o 
  -8  -9   4     1501.00     1647.80     91.95 o 
  -7  -9   4      926.80      971.16     65.63 o 
  -6  -9   4      262.65      330.37     36.59 o 
  -5  -9   4     4341.94     4425.97    135.53 o 
  -4  -9   4     2327.61     2504.64     89.86 o 
  -3  -9   4      885.31     1028.67     50.60 o 
  -2  -9   4      878.94     1031.67     46.90 o 
  -1  -9   4     4843.05     5384.49    124.17 o 
   1  -9   4      787.55      877.20     57.05 o 
   2  -9   4     2318.08     2459.03     64.04 o 
   3  -9   4     1784.93     1898.44     54.22 o 
   4  -9   4     2290.99     2519.42     65.40 o 
   5  -9   4     1230.15     1345.35     79.27 o 
   6  -9   4      454.99      494.23     53.83 o 
   7  -9   4      778.63      941.25     73.34 o 
  -8  -8   4      348.19      422.95     46.11 o 
  -7  -8   4      836.53      904.56     62.21 o 
  -6  -8   4     2007.65     2023.86     88.25 o 
  -5  -8   4    10982.19    11654.78    184.56 o 
  -4  -8   4       54.21       71.90     16.47 o 
  -3  -8   4     8496.44     9414.51    207.95 o 
  -2  -8   4     2218.84     2480.08     76.28 o 
  -1  -8   4     2842.49     3057.71     81.40 o 
   1  -8   4    14109.93    15093.54    301.32 o 
   2  -8   4      759.73      813.37     33.63 o 
   3  -8   4      300.03      349.76     22.28 o 
   4  -8   4     1854.43     1990.57     55.76 o 
   5  -8   4     7040.23     7476.75    208.97 o 
   6  -8   4      420.35      532.20     54.08 o 
   7  -8   4      932.52     1024.79     73.88 o 
  -9  -7   4      875.50      944.18     71.88 o 
  -8  -7   4       15.49       10.27     15.76 o 
  -7  -7   4     1350.97     1501.37     79.37 o 
  -6  -7   4      269.56      264.43     31.56 o 
  -5  -7   4     6184.12     6461.25    118.78 o 
  -4  -7   4      351.25      391.25     32.09 o 
  -3  -7   4      142.16      148.13     18.79 o 
  -2  -7   4     1411.24     1563.28     56.86 o 
   0  -7   4     3858.57     4075.64    111.23 o 
   1  -7   4      393.43      467.35     31.72 o 
   2  -7   4      379.81      436.44     23.63 o 
   3  -7   4     3425.58     3651.20     78.24 o 
   4  -7   4     5281.88     5484.29    104.42 o 
   5  -7   4     1283.55     1388.07     46.39 o 
   6  -7   4       20.61       41.39     19.54 o 
   7  -7   4      119.22      110.61     27.51 o 
  -9  -6   4     5595.32     5894.34    191.88 o 
  -8  -6   4     1176.33     1253.98     75.78 o 
  -7  -6   4     2007.01     2091.53     79.30 o 
  -6  -6   4      111.87      126.96     10.40 o 
  -5  -6   4    12985.60    13515.06    157.41 o 
  -4  -6   4      331.62      383.32     18.27 o 
  -3  -6   4    10357.29    11059.92    230.44 o 
  -2  -6   4      607.05      626.87     33.32 o 
  -1  -6   4     4425.11     4607.24    119.49 o 
   0  -6   4      629.75      768.78     40.17 o 
   1  -6   4    18420.00    19127.54    362.00 o 
   2  -6   4      399.26      452.83     23.39 o 
   3  -6   4      154.44      167.53     19.93 o 
   4  -6   4     1863.32     1934.37     53.93 o 
   5  -6   4     8960.24     9316.92    155.18 o 
   6  -6   4      902.92     1143.99     70.55 o 
   7  -6   4     1224.69     1400.65     81.96 o 
   8  -6   4      368.69      402.80     46.31 o 
  -9  -5   4      880.41     1020.84     72.00 o 
  -8  -5   4     2104.07     2284.69    101.79 o 
  -7  -5   4     3252.26     3504.85     70.69 o 
  -6  -5   4     2118.85     2255.57     51.31 o 
  -5  -5   4     5793.81     6134.93     85.07 o 
  -4  -5   4     2391.45     2530.80     45.13 o 
  -3  -5   4      896.99      937.20     28.80 o 
  -2  -5   4     2769.66     2968.27     58.25 o 
  -1  -5   4    15196.45    16173.43    313.48 o 
   0  -5   4     3815.49     3900.60    102.57 o 
   1  -5   4      508.69      561.79     32.68 o 
   2  -5   4     4271.57     4638.37     87.95 o 
   3  -5   4     2975.67     3064.35     94.33 o 
   4  -5   4     2666.36     2748.74     65.81 o 
   5  -5   4      929.67      945.10     37.15 o 
   6  -5   4      477.49      516.20     46.14 o 
   7  -5   4      884.93      960.67     65.89 o 
   8  -5   4     1867.34     1833.21     94.86 o 
  -9  -4   4     4153.69     4234.13    152.17 o 
  -8  -4   4     3111.01     3297.45     73.26 o 
  -7  -4   4     1930.12     2074.23     52.76 o 
  -6  -4   4     2504.98     2683.95     59.50 o 
  -5  -4   4     6974.68     7280.73     97.27 o 
  -4  -4   4      459.54      495.31     17.69 o 
  -3  -4   4     5819.94     5780.28    201.84 o 
  -2  -4   4    10483.17    10652.16    212.44 o 
  -1  -4   4     4091.27     4216.95    106.65 o 
   0  -4   4      921.33      980.80     43.15 o 
   1  -4   4    15975.69    16597.23    317.14 o 
   2  -4   4     5029.86     5103.23    126.19 o 
   3  -4   4      588.74      610.89     26.90 o 
   4  -4   4     3521.82     3578.96     76.76 o 
   5  -4   4     5833.39     5895.56    110.59 o 
   6  -4   4     1049.47     1119.33     57.79 o 
   7  -4   4     2214.85     2284.13    101.02 o 
   8  -4   4     1101.43     1119.83     72.25 o 
 -10  -3   4       88.67       92.10     25.19 o 
  -9  -3   4      433.00      431.94     45.89 o 
  -8  -3   4     3816.06     4094.77     86.69 o 
  -7  -3   4     2543.48     2714.53     75.06 o 
  -6  -3   4      434.42      453.66     22.56 o 
  -5  -3   4     3786.84     3962.00     62.53 o 
  -4  -3   4     7072.73     7655.21     98.42 o 
  -3  -3   4     2157.53     2147.45     46.80 o 
  -2  -3   4     5879.41     6140.00    134.61 o 
  -1  -3   4     6946.69     6985.22    152.23 o 
   0  -3   4     2610.45     2808.50     57.77 o 
   1  -3   4     4834.29     5007.93    121.44 o 
   2  -3   4     3604.11     3654.37     98.66 o 
   3  -3   4     3287.58     3488.00     72.47 o 
   4  -3   4     3060.85     3109.14     69.33 o 
   5  -3   4     2113.56     2041.81     88.86 o 
   6  -3   4     1236.43     1272.54     69.96 o 
   7  -3   4     1515.19     1483.40     76.95 o 
   8  -3   4      962.78      971.24     64.65 o 
 -10  -2   4     2114.41     2135.42    105.94 o 
  -9  -2   4     1068.88     1082.55     42.40 o 
  -8  -2   4     1664.26     1678.86     51.35 o 
  -7  -2   4      429.22      445.44     23.87 o 
  -6  -2   4    11250.37    11253.19    169.88 o 
  -5  -2   4     4065.32     4119.00     77.34 o 
  -4  -2   4      420.41      458.56     17.09 o 
  -3  -2   4     7373.80     4643.66   4023.16 o 
  -2  -2   4    26531.38    25091.04    447.90 o 
  -1  -2   4      943.47      931.67     39.07 o 
   0  -2   4     2817.08     2693.43     77.88 o 
   1  -2   4     6542.58     6628.39    210.14 o 
   2  -2   4    13264.74    13298.23    264.56 o 
   3  -2   4      702.64      692.05     27.77 o 
   4  -2   4     8785.05     8876.61    141.78 o 
   5  -2   4     2919.20     2875.70     67.53 o 
   6  -2   4     1106.98     1112.00     61.77 o 
   7  -2   4     1500.41     1420.44     71.87 o 
   8  -2   4     4555.01     4290.10    143.30 o 
 -10  -1   4      350.94      361.29     42.98 o 
  -9  -1   4      426.51      449.44     28.21 o 
  -8  -1   4     6159.33     6056.85    115.44 o 
  -7  -1   4      402.67      410.26     23.62 o 
  -6  -1   4      738.54      714.75     29.38 o 
  -5  -1   4      296.27      266.30     13.95 o 
  -4  -1   4     6253.93     5821.67    131.85 o 
  -3  -1   4     4146.43     4208.50     72.52 o 
  -2  -1   4     8199.85     8251.08    171.00 o 
  -1  -1   4      191.85      238.53     19.09 o 
   0  -1   4     3571.12     3497.29     91.37 o 
   1  -1   4     6762.35     6844.48    109.21 o 
   2  -1   4    10812.96    10732.88    220.78 o 
   3  -1   4     1083.82     1078.43     34.58 o 
   4  -1   4      240.99      242.77     17.37 o 
   5  -1   4     4199.84     4190.87     85.01 o 
   6  -1   4     1242.80     1246.76     62.39 o 
   7  -1   4     1094.12     1224.54     64.68 o 
   8  -1   4      399.35      404.68     40.32 o 
 -10   0   4     1760.38     1874.35     95.52 o 
  -9   0   4      194.55      184.80     24.04 o 
  -8   0   4     3697.72     3654.78     83.90 o 
  -7   0   4      497.38      489.17     25.90 o 
  -6   0   4    17747.78    18069.20    251.28 o 
  -5   0   4     2285.18     2397.50     55.67 o 
  -4   0   4      202.92      215.49     18.78 o 
  -3   0   4       66.65       55.58      6.95 o 
  -2   0   4    50596.60    47159.89    571.42 o 
  -1   0   4       61.52       69.21     11.04 o 
   0   0   4     1593.33     1504.93     52.64 o 
   1   0   4     1569.28     1516.57     55.57 o 
   2   0   4    15033.83    14874.23    302.56 o 
   3   0   4      862.34      790.66     55.57 o 
   4   0   4    10557.34    10557.29    220.39 o 
   5   0   4      611.41      650.75     39.52 o 
   6   0   4     3378.01     3482.06    109.07 o 
   7   0   4     2355.00     2228.23     86.96 o 
   8   0   4     4638.81     4412.07    137.81 o 
   9   0   4      516.30      384.03     40.01 o 
 -10   1   4      338.33      314.22     34.67 o 
  -9   1   4      372.58      372.17     35.90 o 
  -8   1   4     6253.10     6086.74    162.57 o 
  -7   1   4      421.50      408.99     32.84 o 
  -6   1   4      715.72      644.33     38.84 o 
  -5   1   4      287.95      285.53     21.25 o 
  -4   1   4     6326.90     5605.18    156.16 o 
  -3   1   4     4129.83     4004.02     69.45 o 
  -2   1   4     8113.52     8213.37    120.30 o 
  -1   1   4      122.80      155.90     10.93 o 
   0   1   4     3639.26     3470.04     89.50 o 
   1   1   4     6832.52     6502.37    145.79 o 
   2   1   4    10899.41    10499.53    312.02 o 
   3   1   4     1151.42     1153.47     48.65 o 
   4   1   4      219.81      227.89     16.30 o 
   5   1   4     4043.44     4154.11    113.47 o 
   6   1   4     1248.47     1152.89     54.43 o 
   7   1   4     1106.86     1104.97     56.91 o 
   8   1   4      448.01      397.99     37.29 o 
 -10   2   4     2012.88     1902.50     91.02 o 
  -9   2   4     1077.34     1126.67     64.51 o 
  -8   2   4     1622.91     1523.18     72.13 o 
  -7   2   4      456.88      453.09     35.34 o 
  -6   2   4    11314.88    11103.50    240.03 o 
  -5   2   4     3804.59     3699.60    141.08 o 
  -4   2   4      417.07      412.97     20.61 o 
  -3   2   4     7370.75     7463.39    111.23 o 
  -2   2   4    26637.08    24883.73    257.05 o 
  -1   2   4      880.38      922.43     46.49 o 
   0   2   4     2696.93     2531.18     72.37 o 
   1   2   4     6335.58     5928.30    134.66 o 
   2   2   4    13230.00    12483.27    248.74 o 
   3   2   4      724.60      733.54     25.53 o 
   4   2   4     8849.56     8715.05    134.70 o 
   5   2   4     2801.28     2796.73     83.88 o 
   6   2   4     1218.30     1127.76     51.37 o 
   7   2   4     1550.42     1541.53     65.43 o 
   8   2   4     4442.86     4118.91    125.67 o 
 -10   3   4       78.55       89.29     24.40 o 
  -9   3   4      347.59      355.03     38.04 o 
  -8   3   4     3797.16     3710.61    123.45 o 
  -7   3   4     2595.08     2566.48     93.83 o 
  -6   3   4      355.87      405.94     33.07 o 
  -5   3   4     3710.67     3642.85     75.61 o 
  -4   3   4     6897.66     6697.80    103.16 o 
  -3   3   4     2389.63     2203.07     61.72 o 
  -2   3   4     6047.84     5972.69     91.08 o 
  -1   3   4     7088.63     7104.00    109.54 o 
   0   3   4     2595.95     2524.99     77.57 o 
   1   3   4     4922.57     4655.31    111.49 o 
   2   3   4     3617.38     3454.78     93.08 o 
   3   3   4     3489.23     3363.09     52.83 o 
   4   3   4     2854.76     2801.08     75.32 o 
   5   3   4     2159.40     2113.35     66.70 o 
   6   3   4     1235.62     1212.10     51.28 o 
   7   3   4     1583.77     1513.75     62.45 o 
 -10   4   4      591.89      611.91     54.23 o 
  -9   4   4     4310.74     4084.45    140.40 o 
  -8   4   4     3111.29     2969.51    110.68 o 
  -7   4   4     2070.57     1918.84     81.40 o 
  -6   4   4     2462.73     2267.67     84.56 o 
  -5   4   4     7203.62     6969.42    168.73 o 
  -4   4   4      426.53      392.62     16.85 o 
  -3   4   4     5734.78     5322.20     86.11 o 
  -2   4   4    10697.22    10160.56    162.83 o 
  -1   4   4     4021.09     3827.60     54.41 o 
   0   4   4      888.68      847.60     23.96 o 
   1   4   4    15728.26    14137.76    271.97 o 
   2   4   4     5321.54     4992.42    119.20 o 
   3   4   4      533.56      563.68     17.37 o 
   4   4   4     3453.26     3622.89     86.87 o 
   5   4   4     5562.86     5230.80    118.38 o 
   6   4   4     1157.92     1075.18     45.41 o 
   7   4   4     2195.58     1927.85     67.91 o 
 -10   5   4      140.81      124.91     27.51 o 
  -9   5   4      925.39      758.49     57.30 o 
  -8   5   4     2193.53     2048.24     90.91 o 
  -7   5   4     3313.32     3070.86    108.66 o 
  -6   5   4     2159.46     2107.62     82.66 o 
  -5   5   4     5862.32     5460.67    144.07 o 
  -4   5   4     2254.73     2077.48     44.93 o 
  -3   5   4      951.90      907.91     27.00 o 
  -2   5   4     2822.08     2613.68     42.96 o 
  -1   5   4    15225.64    14530.07    251.27 o 
   0   5   4     3720.36     3664.80    111.88 o 
   1   5   4      617.04      586.72     18.59 o 
   2   5   4     4368.84     4389.48    108.62 o 
   3   5   4     3072.71     2927.94     51.38 o 
   4   5   4     2656.80     2496.65     94.50 o 
   5   5   4      941.31      924.96     35.01 o 
   6   5   4      441.65      422.21     25.12 o 
  -9   6   4     5430.53     4823.08    161.52 o 
  -8   6   4     1350.57     1307.55     72.50 o 
  -7   6   4     1983.28     1841.99     82.49 o 
  -6   6   4       72.83       71.53     17.12 o 
  -5   6   4    12720.38    11735.41    255.90 o 
  -4   6   4      378.42      369.39     14.14 o 
  -3   6   4    10419.93     9568.22    138.14 o 
  -2   6   4      591.80      568.47     29.50 o 
  -1   6   4     4337.75     4019.21     80.08 o 
   0   6   4      556.39      527.44     18.39 o 
   1   6   4    18575.20    17766.88    225.74 o 
   2   6   4      455.46      442.51      9.97 o 
   3   6   4      145.11      142.09      7.13 o 
   4   6   4     1641.92     1503.69     53.95 o 
   5   6   4     8871.72     7761.07    147.87 o 
  -9   7   4      985.74      972.14     68.52 o 
  -8   7   4       19.65       24.13     13.18 o 
  -7   7   4     1430.25     1344.18     71.17 o 
  -6   7   4      413.98      354.23     34.00 o 
  -5   7   4     6074.22     5596.22    151.68 o 
  -4   7   4      293.22      271.19     11.97 o 
  -3   7   4      129.23      162.77     11.40 o 
  -2   7   4     1366.84     1355.53     32.28 o 
  -1   7   4     8636.54     7669.41    167.92 o 
   0   7   4     3987.14     3736.59     63.14 o 
   1   7   4      321.13      322.17     10.94 o 
   2   7   4      468.28      473.63     28.77 o 
   3   7   4     3390.49     3068.89     85.53 o 
   4   7   4     5364.38     5331.22    129.26 o 
  -9   8   4     3324.82     3092.76    128.02 o 
  -8   8   4      389.49      367.49     40.97 o 
  -7   8   4      852.61      716.30     52.58 o 
  -6   8   4     1887.35     1609.87     76.07 o 
  -5   8   4    11235.31    10385.40    239.06 o 
  -4   8   4       84.35       90.82      9.42 o 
  -3   8   4     8575.73     7736.34    120.29 o 
  -2   8   4     2186.03     1977.62     43.15 o 
  -1   8   4     2898.41     2633.90     58.53 o 
   0   8   4      999.16     1028.65     87.47 o 
   1   8   4    14089.07    13066.32    217.85 o 
   2   8   4      709.59      739.51     36.62 o 
   3   8   4      310.51      306.21     23.07 o 
   4   8   4     1829.20     1720.72     59.69 o 
  -8   9   4     1542.97     1382.80     80.26 o 
  -7   9   4      861.74      744.65     54.68 o 
  -6   9   4      284.42      283.55     33.10 o 
  -5   9   4     4276.99     3734.11    120.89 o 
  -4   9   4     2342.61     2144.00     44.97 o 
  -3   9   4      811.30      756.36     38.35 o 
  -2   9   4      971.63      443.73    367.01 o 
  -1   9   4     4840.59     4647.97    172.20 o 
   0   9   4     2878.70     2764.54     44.31 o 
   1   9   4      753.97      688.04     16.59 o 
   2   9   4     2325.86     2169.37     69.24 o 
   3   9   4     1738.69     1629.06     57.45 o 
   4   9   4     2337.55     2185.49     67.85 o 
  -8  10   4     1519.91     1366.18     81.49 o 
  -7  10   4      485.58      420.97     42.92 o 
  -6  10   4     3361.38     2987.10    112.76 o 
  -5  10   4     2783.06     2406.04     94.89 o 
  -4  10   4      305.42      262.14     13.35 o 
  -3  10   4     1598.97     1556.42     63.74 o 
  -2  10   4     7649.94     2936.57   3126.38 o 
  -1  10   4     1412.25     1300.67     35.56 o 
   0  10   4     1884.15     1771.58     33.86 o 
   1  10   4     6003.50     5750.24    137.63 o 
   2  10   4     2553.78     2507.44     77.07 o 
   3  10   4      368.31      359.11     25.53 o 
   4  10   4     2780.87     2666.95     77.54 o 
  -7  11   4      554.85      485.27     46.28 o 
  -6  11   4       59.29       46.83     17.86 o 
  -5  11   4     1484.67     1389.99     71.90 o 
  -4  11   4     4564.27     4133.39    129.29 o 
  -3  11   4     1084.23      928.82     30.43 o 
  -2  11   4     1205.51     1074.69     53.66 o 
  -1  11   4     1768.70     1561.62     42.01 o 
   0  11   4     2286.54     2057.30     55.66 o 
   1  11   4     2084.15     1912.92     67.47 o 
   2  11   4     1930.97     1773.82     63.02 o 
   3  11   4     1040.73      996.48     44.05 o 
   4  11   4     1268.93     1228.14     48.13 o 
  -7  12   4      147.30       96.96     23.39 o 
  -6  12   4     4057.89     3654.79    133.11 o 
  -5  12   4      321.44      274.38     32.03 o 
  -4  12   4       46.75       62.79     17.82 o 
  -3  12   4      200.02      226.48     26.94 o 
  -2  12   4     6342.24     5811.42    102.85 o 
  -1  12   4        3.08        3.02      4.96 o 
   0  12   4     1819.74     1554.93     63.06 o 
   1  12   4     1538.66     1392.24     57.40 o 
   2  12   4     3129.43     3035.97     89.39 o 
   3  12   4      481.57      466.99     29.38 o 
  -6  13   4       74.19       76.58     22.84 o 
  -5  13   4       51.33       47.06     15.57 o 
  -4  13   4     4673.44     3988.10    132.04 o 
  -3  13   4      714.08      631.10     44.85 o 
  -2  13   4     1548.71     1399.32     64.78 o 
  -1  13   4      148.43      111.49     18.65 o 
   0  13   4     2377.95     1957.22     73.59 o 
   1  13   4     1611.34     1485.93     60.67 o 
   2  13   4     1834.91     1668.05     62.94 o 
  -5  14   4      451.50      390.43     40.79 o 
  -4  14   4       90.39       69.64     19.07 o 
  -3  14   4       68.00       87.25     19.81 o 
  -2  14   4     5457.36     4554.95    134.64 o 
  -1  14   4      144.32      116.99     19.58 o 
   0  14   4     1100.30      919.76     49.08 o 
   1  14   4      475.34      446.91     32.71 o 
   2  14   4     2660.82     2467.65     80.39 o 
  -5  15   4      273.28      245.51     34.10 o 
  -4  15   4     1240.97     1054.59     64.87 o 
  -3  15   4      736.18      520.69     42.73 o 
  -2  15   4      844.52      685.49     47.45 o 
  -1  15   4      536.54      460.31     37.30 o 
   0  15   4      955.22      822.13     47.48 o 
   1  15   4      934.77      847.71     46.79 o 
  -4  16   4        0.49        6.26     10.73 o 
  -3  16   4     1745.58     1304.25     69.96 o 
  -2  16   4     3354.25     2782.72    103.69 o 
  -1  16   4      499.44      423.30     36.23 o 
   0  16   4      591.54      498.20     37.36 o 
  -1  17   4     1018.23      785.26     49.76 o 
  -3 -16   5      800.01     1057.58     74.46 o 
  -2 -16   5       55.83       62.18     21.52 o 
  -1 -16   5      847.68      974.34     73.49 o 
   0 -16   5     1146.65     1349.94     87.19 o 
   1 -16   5      351.78      417.77     51.91 o 
  -4 -15   5       67.85      101.69     22.34 o 
  -2 -15   5     3521.25     4433.84    162.20 o 
  -1 -15   5      285.47      375.54     46.98 o 
   0 -15   5     1147.89     1284.35     83.85 o 
   1 -15   5     1022.38     1123.58     79.35 o 
   2 -15   5     1868.44     2201.62    116.57 o 
  -5 -14   5      207.52      241.62     34.68 o 
  -4 -14   5     1817.69     1978.48     88.97 o 
  -3 -14   5      333.12      378.56     35.35 o 
  -1 -14   5      146.26      205.19     35.62 o 
   0 -14   5     1440.93     1705.88     95.85 o 
   1 -14   5      506.71      554.30     54.59 o 
   2 -14   5      224.58      276.23     41.96 o 
   3 -14   5      118.90      119.96     32.34 o 
  -6 -13   5     5340.05     5723.28    183.93 o 
  -5 -13   5      137.97      172.82     29.56 o 
  -4 -13   5       24.37       24.49     14.89 o 
  -3 -13   5      885.77     1083.92     58.91 o 
  -2 -13   5     9601.40    10756.02    234.57 o 
   0 -13   5     1484.56     1807.76     96.00 o 
   1 -13   5     1215.27     1372.89     84.33 o 
   2 -13   5     3643.61     4019.44    152.46 o 
   3 -13   5     1731.32     1992.70    106.94 o 
   4 -13   5     2664.11     3034.28    138.31 o 
  -7 -12   5      308.69      348.47     43.19 o 
  -6 -12   5      272.95      334.63     41.56 o 
  -5 -12   5       40.20       32.88     15.47 o 
  -4 -12   5     2010.39     2295.93     92.82 o 
  -3 -12   5      563.98      628.90     43.63 o 
  -2 -12   5        4.14        5.97      9.32 o 
   0 -12   5     1800.34     2077.42    101.04 o 
   1 -12   5      423.41      513.35     50.70 o 
   2 -12   5      386.78      399.37     45.64 o 
   3 -12   5      230.64      279.01     40.87 o 
   4 -12   5      746.40      849.75     69.06 o 
  -7 -11   5      190.50      226.86     35.58 o 
  -6 -11   5     5850.28     6385.95    190.68 o 
  -5 -11   5     1638.10     1772.87     84.94 o 
  -4 -11   5      119.20      130.28     23.38 o 
  -3 -11   5     3183.22     3473.84    110.16 o 
  -2 -11   5     8332.05     9232.94    205.22 o 
   1 -11   5     3200.00     3538.17    134.71 o 
   2 -11   5     3144.83     3375.34    132.10 o 
   3 -11   5     2483.71     2820.72    121.61 o 
   4 -11   5     2610.52     3017.46    131.15 o 
   5 -11   5      724.61      896.11     70.55 o 
  -8 -10   5      897.55      979.28     74.20 o 
  -7 -10   5     1251.40     1398.86     82.81 o 
  -6 -10   5      270.62      324.91     38.55 o 
  -5 -10   5      555.71      660.62     49.58 o 
  -4 -10   5     2169.66     2366.05     91.04 o 
  -3 -10   5      681.14      839.68     48.00 o 
  -2 -10   5      198.83      192.50     21.90 o 
   1 -10   5      845.99      923.60     63.65 o 
   2 -10   5      521.81      616.81     53.03 o 
   3 -10   5     1083.35     1142.87     72.87 o 
   4 -10   5     1354.22     1485.75     86.72 o 
   5 -10   5      348.18      366.88     44.43 o 
   6 -10   5      359.08      379.71     50.11 o 
  -8  -9   5     1054.52     1138.94     78.69 o 
  -7  -9   5      929.28      966.04     66.89 o 
  -6  -9   5     3900.22     4204.00    141.58 o 
  -5  -9   5     4653.77     5059.59    150.78 o 
  -4  -9   5      315.55      326.66     31.55 o 
  -3  -9   5     7167.80     7870.76    186.33 o 
   1  -9   5     8029.50     8786.55    207.22 o 
   2  -9   5     1767.41     1962.95     59.83 o 
   3  -9   5      692.16      787.99     36.88 o 
   4  -9   5     3432.01     3858.92    143.46 o 
   5  -9   5     2217.38     2504.63    114.60 o 
   6  -9   5     1119.91     1431.41     88.49 o 
  -8  -8   5      858.81      892.93     66.99 o 
  -7  -8   5     2544.86     2711.36    113.79 o 
  -6  -8   5      262.86      295.31     34.88 o 
  -5  -8   5      290.55      311.91     32.89 o 
  -4  -8   5     2247.56     2360.76     87.33 o 
  -3  -8   5     5548.58     5883.24    148.59 o 
   0  -8   5     1648.53     1780.65     72.58 o 
   1  -8   5      982.85     1111.41     55.56 o 
   2  -8   5      318.66      347.76     24.19 o 
   3  -8   5     2505.64     2702.18     70.60 o 
   4  -8   5      912.80     1009.54     41.68 o 
   5  -8   5      277.98      291.88     39.96 o 
   6  -8   5      259.36      273.01     38.20 o 
  -9  -7   5     8356.63     8815.93    253.44 o 
  -8  -7   5      606.60      655.73     56.16 o 
  -7  -7   5     1220.30     1310.70     74.90 o 
  -6  -7   5     1129.57     1222.88     63.22 o 
  -5  -7   5     5666.99     6404.04    241.97 o 
  -4  -7   5      363.09      462.35     36.15 o 
  -3  -7   5    13088.20    14581.72    296.00 o 
  -1  -7   5     1836.27     1992.13     76.50 o 
   0  -7   5     4783.52     5320.11    141.79 o 
   1  -7   5    14575.07    16047.01    325.06 o 
   2  -7   5      562.29      663.58     42.36 o 
   3  -7   5      319.88      348.81     23.87 o 
   4  -7   5     2785.60     2851.78    156.63 o 
   5  -7   5     4679.40     5042.20    164.17 o 
   6  -7   5     2628.76     2746.74    118.88 o 
   7  -7   5     1332.20     1531.89     91.27 o 
  -9  -6   5      317.48      346.20     44.87 o 
  -8  -6   5      435.79      462.29     46.15 o 
  -7  -6   5     4170.04     4492.74    154.86 o 
  -6  -6   5      629.03      689.98     27.91 o 
  -5  -6   5     2269.45     2510.63     58.17 o 
  -4  -6   5     1517.39     1603.66     43.65 o 
  -3  -6   5     7007.60     7587.75    190.57 o 
  -1  -6   5     3016.84     3435.83    104.09 o 
   0  -6   5      907.32      958.51     49.06 o 
   1  -6   5     1494.97     1559.90     64.28 o 
   2  -6   5      206.66      244.90     19.52 o 
   3  -6   5     3739.79     3929.72     86.56 o 
   4  -6   5     1266.52     1334.69     47.06 o 
   5  -6   5       99.17      124.88     26.44 o 
   6  -6   5      112.85      122.44     26.22 o 
   7  -6   5     1462.75     1538.44     89.27 o 
  -9  -5   5     5370.07     5754.02    188.60 o 
  -8  -5   5       92.50      124.59     27.11 o 
  -7  -5   5      481.58      533.02     25.63 o 
  -6  -5   5     4734.15     5118.08     95.13 o 
  -5  -5   5    11527.80    12454.94    182.98 o 
  -4  -5   5     1272.20     1392.82     40.64 o 
  -3  -5   5     8380.36     8609.17    185.78 o 
  -2  -5   5     5167.65     5322.05    132.34 o 
  -1  -5   5     3014.31     3317.69     70.69 o 
   0  -5   5     4561.42     4827.47    127.79 o 
   1  -5   5    18541.77    19178.99    371.21 o 
   2  -5   5     1454.87     1458.98     61.67 o 
   3  -5   5      380.17      411.28     33.10 o 
   4  -5   5     5985.51     6402.43    120.06 o 
   5  -5   5     4063.25     4314.23    141.42 o 
   6  -5   5     1403.88     1429.24     78.29 o 
   7  -5   5     1310.09     1334.17     81.01 o 
   8  -5   5      758.39      810.72     63.91 o 
  -9  -4   5      148.10      174.39     32.31 o 
  -8  -4   5      709.77      763.64     33.53 o 
  -7  -4   5     2066.23     2266.61    122.08 o 
  -6  -4   5      404.37      444.71     23.58 o 
  -5  -4   5     2639.21     2812.74     63.13 o 
  -4  -4   5     1677.97     1720.41     38.23 o 
  -3  -4   5     1896.45     1854.54     63.47 o 
  -2  -4   5      208.21      210.67     21.34 o 
  -1  -4   5     1823.22     1910.64     48.93 o 
   0  -4   5     3641.68     3902.85     78.43 o 
   1  -4   5     1435.28     1467.44     60.43 o 
   2  -4   5       98.27      147.63     19.23 o 
   3  -4   5     3559.46     3684.67     80.74 o 
   4  -4   5     2586.34     2670.45    108.21 o 
   5  -4   5      377.45      385.27     38.38 o 
   6  -4   5      157.05      181.83     28.34 o 
   7  -4   5     1186.35     1277.19     76.52 o 
   8  -4   5      784.36      751.13     60.96 o 
  -9  -3   5     5002.95     5021.96    168.36 o 
  -8  -3   5     1151.09     1284.86     45.29 o 
  -7  -3   5      494.53      507.02     35.13 o 
  -6  -3   5     9797.23    10064.18    158.28 o 
  -5  -3   5     6932.99     7316.84    121.68 o 
  -4  -3   5      576.67      626.46     36.98 o 
  -3  -3   5     8849.29     8721.76    134.35 o 
  -2  -3   5    15864.92    15479.42    299.91 o 
  -1  -3   5     3323.85     3238.04     94.95 o 
   0  -3   5     7620.48     7870.26    127.23 o 
   1  -3   5    11133.00    11346.74    239.35 o 
   2  -3   5     3714.18     3939.13    111.77 o 
   3  -3   5     4185.95     4332.27     94.38 o 
   4  -3   5     6630.41     6736.97    123.35 o 
   5  -3   5     2915.25     2915.96    105.41 o 
   6  -3   5     1691.38     1757.90     81.87 o 
   7  -3   5     2919.42     3025.63    118.81 o 
   8  -3   5     1541.13     1517.60     83.27 o 
 -10  -2   5      606.47      638.47     58.09 o 
  -9  -2   5      150.41      163.94     18.06 o 
  -8  -2   5     2270.27     2354.77    100.26 o 
  -7  -2   5      997.14     1036.64     38.97 o 
  -6  -2   5      562.17      610.24     32.62 o 
  -5  -2   5      215.06      221.50     21.25 o 
  -4  -2   5     5625.14     5813.71    101.75 o 
  -3  -2   5     3305.59     3776.39    100.90 o 
  -2  -2   5      324.77      322.36     24.90 o 
  -1  -2   5     3778.60     4111.24    108.94 o 
   0  -2   5     7377.65     7322.28    169.08 o 
   1  -2   5     1387.67     1474.34     43.15 o 
   2  -2   5      277.41      331.09     27.93 o 
   3  -2   5     1865.66     1929.63     53.14 o 
   4  -2   5     2579.59     2491.35     63.15 o 
   5  -2   5      463.71      453.92     38.38 o 
   6  -2   5      980.96     1018.46     59.43 o 
   7  -2   5     1147.71     1125.06     67.02 o 
   8  -2   5      515.66      532.80     48.22 o 
  -9  -1   5     1243.48     1271.72     64.68 o 
  -8  -1   5     3095.48     3134.82     82.67 o 
  -7  -1   5      568.13      577.47     38.65 o 
  -6  -1   5    16031.93    15908.21    316.99 o 
  -5  -1   5      808.38      751.48     40.38 o 
  -4  -1   5      173.50      214.03     21.08 o 
  -3  -1   5     2981.83     3005.84     87.48 o 
  -2  -1   5    19001.46    18097.85    344.38 o 
  -1  -1   5     1329.02     1278.34     52.18 o 
   0  -1   5     8281.74     8349.76    184.33 o 
   1  -1   5     2390.66     2281.97    133.71 o 
   2  -1   5     8205.95     8050.52    133.06 o 
   3  -1   5     5749.79     5820.81    105.25 o 
   4  -1   5     9354.70     9112.68    208.00 o 
   5  -1   5      510.62      490.95     37.82 o 
   6  -1   5      221.90      258.01     30.41 o 
   7  -1   5     4443.78     4163.13    134.94 o 
   8  -1   5     1855.56     1836.87     86.75 o 
  -9   0   5      109.41      106.86     19.92 o 
  -8   0   5     1801.37     1837.29     76.87 o 
  -7   0   5      715.41      650.97     40.81 o 
  -6   0   5     1536.00     1564.62     64.08 o 
  -5   0   5      255.77      252.05     23.70 o 
  -4   0   5    10190.06    10393.36    219.00 o 
  -3   0   5      671.76      703.80     37.45 o 
  -2   0   5       63.78       17.34     36.79 o 
  -1   0   5      374.05      358.03     26.19 o 
   0   0   5    15837.81    15635.31    305.62 o 
   1   0   5     2444.49     2501.00     81.54 o 
   2   0   5      108.53      100.76     11.84 o 
   3   0   5      238.69      272.75     18.56 o 
   4   0   5     3000.46     2979.09     92.65 o 
   5   0   5     1178.47     1108.33     54.68 o 
   6   0   5     1291.71     1312.21     65.10 o 
   7   0   5     1690.25     1531.05     72.68 o 
   8   0   5     1250.50     1045.61     62.66 o 
 -10   1   5     3405.01     3266.91    122.24 o 
  -9   1   5     1154.94     1093.55     63.23 o 
  -8   1   5     3150.69     3046.08    106.44 o 
  -7   1   5      513.39      530.54     38.98 o 
  -6   1   5    16330.57    15593.55    315.87 o 
  -5   1   5      802.30      765.26     41.69 o 
  -4   1   5      181.27      468.83     31.36 o 
  -3   1   5     3150.96     1026.31   1571.51 o 
  -2   1   5    19027.78     7468.59   8614.43 o 
  -1   1   5     1255.27      462.25    563.41 o 
   0   1   5     8401.22     8426.93    184.05 o 
   1   1   5     2612.90     2444.51     78.85 o 
   2   1   5     8444.85     7933.96    305.94 o 
   3   1   5     5802.23     5861.18    103.43 o 
   4   1   5     9441.05     9131.87    199.25 o 
   5   1   5      550.71      592.90     37.54 o 
   6   1   5      215.57      221.31     25.64 o 
   7   1   5     4178.27     3896.92    121.08 o 
   8   1   5     1940.40     1857.51     81.79 o 
 -10   2   5      580.46      584.08     50.43 o 
  -9   2   5      142.99      145.88     24.77 o 
  -8   2   5     2133.99     2099.57     87.58 o 
  -7   2   5     1018.65      989.23     55.18 o 
  -6   2   5      555.65      535.83     37.93 o 
  -5   2   5      215.20      228.22     23.70 o 
  -4   2   5     5538.97     5537.61    152.30 o 
  -3   2   5     3363.16     1532.96   1702.05 o 
  -1   2   5     4035.78     1676.60   2149.98 o 
   0   2   5     7196.55     6806.13    157.04 o 
   1   2   5     1363.11     1321.68     54.58 o 
   2   2   5      244.11      244.33     24.21 o 
   3   2   5     1924.78     1848.70     47.71 o 
   4   2   5     2494.57     2372.44     75.31 o 
   5   2   5      471.02      511.54     33.52 o 
   6   2   5      949.23      977.91     49.91 o 
   7   2   5     1158.35     1081.19     55.38 o 
 -10   3   5     1457.01     1274.80     75.70 o 
  -9   3   5     4697.53     4350.23    143.95 o 
  -8   3   5     1214.02     1212.94     66.05 o 
  -7   3   5      444.10      430.46     36.75 o 
  -6   3   5     9722.55     9478.62    219.59 o 
  -5   3   5     6614.87     1739.57   3267.79 o 
  -4   3   5      516.85      548.49     24.55 o 
  -3   3   5     8657.46     6620.65   1527.38 o 
  -1   3   5     3404.62     3171.82     62.27 o 
   0   3   5     7780.70     7268.64    163.96 o 
   1   3   5    11165.14    10764.75    224.90 o 
   2   3   5     3789.39     3687.07     83.93 o 
   3   3   5     4260.13     4110.83     76.61 o 
   4   3   5     6764.42     6718.02    149.15 o 
   5   3   5     2946.65     3059.87     91.37 o 
   6   3   5     1586.70     1537.22     60.66 o 
   7   3   5     3024.65     2729.02     89.94 o 
 -10   4   5      691.71      619.41     52.78 o 
  -9   4   5      163.10      140.93     26.94 o 
  -8   4   5      632.27      594.00     46.35 o 
  -7   4   5     2326.24     2323.13     91.23 o 
  -6   4   5      348.52      343.14     32.31 o 
  -5   4   5     2802.05     2671.78     56.98 o 
  -4   4   5     1608.33     1536.52     36.80 o 
  -3   4   5     1935.08     1750.41     43.27 o 
  -1   4   5     1886.07     1808.39     43.25 o 
   0   4   5     3526.36     3389.93     64.65 o 
   1   4   5     1388.44     1324.88     39.08 o 
   2   4   5       92.42       96.31     11.41 o 
   3   4   5     3598.00     3410.01     64.28 o 
   4   4   5     2618.20     2567.92     71.26 o 
   5   4   5      317.95      324.72     23.43 o 
   6   4   5      129.16      109.16     15.71 o 
  -9   5   5     5274.19     4816.63    160.51 o 
  -8   5   5       66.65       74.39     19.56 o 
  -7   5   5      543.48      522.39     42.45 o 
  -6   5   5     5264.44     4875.87    140.34 o 
  -5   5   5    11481.93    10779.97    157.49 o 
  -4   5   5     1300.35     1235.60     29.89 o 
  -3   5   5     8508.08     7837.12    121.57 o 
  -1   5   5     3062.82     3024.30     59.97 o 
   0   5   5     4584.71     4474.32     76.59 o 
   1   5   5    18262.83    17258.09    307.62 o 
   2   5   5     1475.49     1342.84     55.08 o 
   3   5   5      434.70      415.82     28.92 o 
   4   5   5     6191.93     6385.43    107.23 o 
   5   5   5     4047.11     3719.16     90.43 o 
  -9   6   5      317.62      298.05     39.02 o 
  -8   6   5      596.18      510.94     45.84 o 
  -7   6   5     4013.70     3592.18    124.10 o 
  -6   6   5      584.67      597.57     43.87 o 
  -5   6   5     2263.39     2117.18     48.25 o 
  -4   6   5     1824.11     1699.71     42.44 o 
  -3   6   5     6937.33     6715.62    149.31 o 
  -2   6   5      256.71      104.38    131.14 o 
  -1   6   5     3046.38     2978.18     59.64 o 
   0   6   5      958.48      924.36     23.42 o 
   1   6   5     1381.95     1371.57     37.08 o 
   2   6   5      208.32      214.88     11.73 o 
   3   6   5     3903.43     3744.15     83.81 o 
   4   6   5     1296.36     1257.64     31.05 o 
   5   6   5       69.62       77.81      9.79 o 
  -9   7   5     8339.08     7614.82    220.75 o 
  -8   7   5      581.94      488.81     46.37 o 
  -7   7   5     1357.91     1332.57     72.28 o 
  -6   7   5     1320.72     1173.71     63.62 o 
  -5   7   5     5922.73     5507.73     92.66 o 
  -4   7   5      467.85      452.54     20.25 o 
  -3   7   5    13091.29    12357.66    167.65 o 
  -2   7   5      667.18      632.28     38.00 o 
  -1   7   5     1843.79     1757.37     42.61 o 
   0   7   5     4729.56     4539.47     71.60 o 
   1   7   5    14515.55    13898.26    231.96 o 
   2   7   5      547.94      542.28     23.79 o 
   3   7   5      261.50      249.34     10.27 o 
   4   7   5     2950.03     2927.86     92.39 o 
  -9   8   5       34.25       28.41     18.00 o 
  -8   8   5      895.39      779.03     59.33 o 
  -7   8   5     2581.00     2456.04    103.38 o 
  -6   8   5      225.74      217.93     28.49 o 
  -5   8   5      303.15      284.96     15.15 o 
  -4   8   5     2412.30     2162.62     49.64 o 
  -3   8   5     5551.21     5113.52     74.12 o 
  -2   8   5       57.20       52.64     13.53 o 
  -1   8   5     2473.46     2334.18     46.34 o 
   0   8   5     1704.29     1624.12     33.12 o 
   1   8   5      992.69      967.41     24.88 o 
   2   8   5      347.20      335.25     26.47 o 
   3   8   5     2433.69     2232.04     75.08 o 
   4   8   5      909.53      849.94     44.17 o 
  -8   9   5     1012.45      942.40     66.25 o 
  -7   9   5      880.52      732.06     55.70 o 
  -6   9   5     3744.91     3406.17    121.88 o 
  -5   9   5     4554.53     4038.45    128.93 o 
  -4   9   5      328.73      295.65     21.55 o 
  -3   9   5     7122.34     6524.86     85.72 o 
  -2   9   5     3688.44     3318.22    102.51 o 
  -1   9   5     1970.92     1757.33     56.84 o 
   0   9   5     2330.46     2221.33     51.54 o 
   1   9   5     8241.09     7710.33    109.81 o 
   2   9   5     1778.46     1651.14     62.70 o 
   3   9   5      638.01      590.95     35.60 o 
   4   9   5     3384.98     3069.18     91.32 o 
  -8  10   5      922.61      837.63     64.33 o 
  -7  10   5     1135.25      980.69     66.09 o 
  -6  10   5      289.99      291.14     34.93 o 
  -5  10   5      516.01      448.33     39.69 o 
  -4  10   5     2313.57     2031.36     48.23 o 
  -3  10   5      634.53      638.36     28.93 o 
  -2  10   5      199.73      157.54     21.50 o 
  -1  10   5      262.54      267.88     18.10 o 
   0  10   5     3617.77     3301.43     99.19 o 
   1  10   5      909.50      815.95     43.10 o 
   2  10   5      556.48      486.62     32.92 o 
   3  10   5      963.97      920.56     45.45 o 
   4  10   5     1293.78     1220.87     52.72 o 
  -7  11   5      182.77      203.27     32.23 o 
  -6  11   5     5834.07     5074.74    161.54 o 
  -5  11   5     1769.93     1552.98     77.25 o 
  -4  11   5      140.38      157.55     24.60 o 
  -3  11   5     3338.93     2840.79    100.90 o 
  -2  11   5     8278.92     7140.33    138.96 o 
  -1  11   5     1363.60      238.86    582.70 o 
   0  11   5     1878.78     1697.35     39.23 o 
   1  11   5     3397.12     3073.91     94.94 o 
   2  11   5     3214.07     3218.30     96.53 o 
   3  11   5     2439.60     2212.48     75.51 o 
  -6  12   5      270.14      221.54     32.46 o 
  -5  12   5       37.52       29.82     16.10 o 
  -4  12   5     2023.68     1891.69     84.04 o 
  -3  12   5      573.26      436.91     37.33 o 
  -2  12   5        9.95        8.05      6.82 o 
  -1  12   5       82.64       84.27     18.47 o 
   0  12   5     1801.14     1717.57     69.91 o 
   1  12   5      476.32      414.03     31.58 o 
   2  12   5      406.27      362.34     29.49 o 
   3  12   5      176.97      183.30     21.35 o 
  -6  13   5     5156.89     4557.31    155.19 o 
  -5  13   5      128.32      102.30     21.06 o 
  -4  13   5       21.35       28.62     15.85 o 
  -3  13   5      847.35      701.57     49.11 o 
  -2  13   5     9587.12     7994.74    197.83 o 
  -1  13   5      312.31      269.25     29.08 o 
   0  13   5     1488.82     1396.57     63.24 o 
   1  13   5     1093.03      887.08     47.78 o 
   2  13   5     3620.94     3301.48    100.17 o 
  -5  14   5      255.14      218.02     31.31 o 
  -4  14   5     1816.99     1577.13     79.56 o 
  -3  14   5      332.88      263.44     30.99 o 
  -2  14   5       64.39       64.19     16.98 o 
  -1  14   5      137.31      104.05     19.76 o 
   0  14   5     1453.19     1307.83     62.20 o 
   1  14   5      527.79      458.23     34.86 o 
  -4  15   5       72.99       38.92     15.87 o 
  -3  15   5      873.58      786.32     54.61 o 
  -2  15   5     3513.59     3085.10    108.71 o 
  -1  15   5      257.84      196.75     26.36 o 
   0  15   5     1088.69      882.90     51.63 o 
   1  15   5      927.29      844.24     48.32 o 
  -3  16   5      850.44      679.91     51.83 o 
  -2  16   5       71.78       69.54     16.75 o 
  -1  16   5      947.16      806.13     52.21 o 
   0  16   5     1076.19      998.35     55.88 o 
  -1 -15   6      159.42      203.16     38.90 o 
   0 -15   6     2199.49     2664.56    130.97 o 
   1 -15   6      178.45      258.43     43.49 o 
  -5 -14   6      426.37      484.96     46.69 o 
  -4 -14   6       62.67       73.67     19.43 o 
  -1 -14   6     1259.00     1550.98     96.04 o 
   0 -14   6      777.75     1029.28     78.27 o 
   1 -14   6      347.02      435.14     53.29 o 
   2 -14   6      753.53      844.88     72.31 o 
  -6 -13   6     1508.61     1619.47     89.90 o 
  -5 -13   6      124.85      148.38     27.50 o 
  -4 -13   6     2858.39     2978.22    111.41 o 
   0 -13   6     5617.25     6472.84    209.95 o 
   1 -13   6      103.23      105.50     28.80 o 
   2 -13   6       12.91       27.89     20.45 o 
   3 -13   6      372.71      426.99     54.13 o 
  -6 -12   6     3891.72     4356.91    155.62 o 
  -5 -12   6      275.05      307.17     37.27 o 
  -4 -12   6       82.81       67.82     18.79 o 
   1 -12   6      479.44      536.84     54.57 o 
   2 -12   6     1034.28     1180.40     81.17 o 
   3 -12   6     1971.42     2111.15    111.17 o 
  -7 -11   6      543.72      560.89     53.95 o 
  -6 -11   6     1805.00     2035.60     99.33 o 
  -5 -11   6       14.04       15.17     12.30 o 
  -4 -11   6     3304.78     3439.02    117.79 o 
   1 -11   6     1534.38     1736.54     95.29 o 
   2 -11   6      162.54      168.79     34.54 o 
   3 -11   6      885.85     1040.57     75.56 o 
   4 -11   6     2387.88     2769.93    129.35 o 
  -7 -10   6      760.70      835.85     64.91 o 
  -6 -10   6     2185.81     2422.30    107.06 o 
  -5 -10   6     2000.20     2129.61     93.19 o 
  -4 -10   6      648.72      678.12     47.45 o 
   1 -10   6     1661.50     1728.65     94.02 o 
   2 -10   6     2117.48     2293.86    109.98 o 
   3 -10   6     2027.63     2267.10    109.20 o 
   4 -10   6     1890.85     2172.54    110.67 o 
   5 -10   6      665.09      790.02     68.30 o 
  -8  -9   6      783.69      854.17     68.52 o 
  -7  -9   6     3090.08     3283.05    131.21 o 
  -6  -9   6     1668.46     1736.34     87.23 o 
  -5  -9   6       31.50       21.38     14.88 o 
  -4  -9   6     2252.11     2387.13     92.22 o 
   2  -9   6      264.60      297.64     40.45 o 
   3  -9   6     2608.35     2800.68    120.38 o 
   4  -9   6      989.30     1118.24     76.22 o 
   5  -9   6      590.74      725.79     63.83 o 
  -8  -8   6      266.17      302.76     41.23 o 
  -7  -8   6      997.92     1098.27     70.91 o 
  -6  -8   6      833.51      862.14     59.24 o 
  -5  -8   6     5290.83     5919.61    167.80 o 
   2  -8   6     1743.63     1799.76     90.62 o 
   3  -8   6      294.57      298.68     38.66 o 
   4  -8   6     2328.83     2447.48    110.75 o 
   5  -8   6     1163.52     1247.49     80.64 o 
   6  -8   6     1798.25     2007.37    105.85 o 
  -8  -7   6      355.04      384.60     45.49 o 
  -7  -7   6     7158.18     7417.61    210.67 o 
  -6  -7   6      521.79      570.82     28.06 o 
  -5  -7   6      184.92      196.92     18.34 o 
  -4  -7   6      433.53      523.95     36.47 o 
   2  -7   6     1343.90     1391.06     77.78 o 
   3  -7   6     5339.29     5697.97    176.30 o 
   4  -7   6       94.10       98.13     26.52 o 
   5  -7   6      618.62      676.15     57.83 o 
   6  -7   6      798.80      831.11     65.20 o 
  -8  -6   6      352.01      397.34     44.66 o 
  -7  -6   6     1358.24     1483.83     53.00 o 
  -6  -6   6      973.42     1080.69     39.08 o 
  -5  -6   6     6834.32     7447.11    128.21 o 
  -4  -6   6     3370.58     3545.87    102.21 o 
  -3  -6   6     7771.65     8471.81    196.03 o 
  -2  -6   6      966.83     1040.32     55.10 o 
   3  -6   6      435.82      461.41     45.21 o 
   4  -6   6     2146.71     2135.09     97.25 o 
   5  -6   6     2012.19     2167.09    101.29 o 
   6  -6   6     2477.04     2486.26    112.97 o 
   7  -6   6      383.12      433.68     50.55 o 
  -9  -5   6      559.40      566.35     57.06 o 
  -8  -5   6      771.83      819.82     61.77 o 
  -7  -5   6     5607.62     6072.48    114.97 o 
  -6  -5   6      349.25      357.70     32.49 o 
  -5  -5   6      747.22      824.05     43.31 o 
  -4  -5   6     4327.76     4663.47    124.26 o 
  -3  -5   6    11434.40    11828.52    250.46 o 
  -2  -5   6      408.88      418.19     33.28 o 
  -1  -5   6     1037.28     1134.67     58.89 o 
   0  -5   6     2827.25     3051.44    100.94 o 
   1  -5   6     5525.28     5587.42    148.22 o 
   3  -5   6     5167.57     5615.47    166.63 o 
   4  -5   6      822.41      889.54     59.65 o 
   5  -5   6      386.74      383.27     41.47 o 
   6  -5   6     1327.57     1388.76     80.10 o 
   7  -5   6     1684.52     1834.18     99.42 o 
  -9  -4   6     3303.41     3394.38    137.11 o 
  -8  -4   6     1293.75     1368.15     60.15 o 
  -7  -4   6     1366.46     1544.41    114.52 o 
  -6  -4   6     2045.18     2185.99     77.10 o 
  -5  -4   6     3747.75     3916.87    109.88 o 
  -4  -4   6     1422.36     1525.34     61.91 o 
  -3  -4   6    10524.41    10575.94    228.03 o 
  -2  -4   6     2598.74     2697.97     64.36 o 
  -1  -4   6     2637.55     2650.29     72.93 o 
   0  -4   6     6770.68     7155.54    200.30 o 
   1  -4   6     4898.46     5161.77    141.52 o 
   3  -4   6     2302.86     2434.32     97.19 o 
   4  -4   6     2448.13     2428.24     98.15 o 
   5  -4   6     1939.70     1992.92     90.94 o 
   6  -4   6     2116.05     2144.66     98.08 o 
   7  -4   6     1342.60     1438.48     85.27 o 
  -8  -3   6      841.77      898.29     49.72 o 
  -7  -3   6     4841.67     5172.82    139.15 o 
  -6  -3   6     2460.32     2610.37     87.89 o 
  -5  -3   6      137.93      147.88     19.76 o 
  -4  -3   6     5267.82     5297.67    135.67 o 
  -3  -3   6     7045.02     6957.97    150.63 o 
  -2  -3   6     2405.93     2545.63     84.79 o 
  -1  -3   6     1960.06     2083.40     98.59 o 
   0  -3   6     9049.06     9304.25    150.74 o 
   1  -3   6     3330.32     3485.23     79.04 o 
   3  -3   6     3144.03     3230.23    112.42 o 
   4  -3   6     2889.99     2872.45    105.54 o 
   5  -3   6     1121.54     1176.07     66.21 o 
   6  -3   6     1566.44     1653.58     82.71 o 
   7  -3   6     1097.68     1121.71     72.12 o 
  -8  -2   6     1364.59     1472.31     67.62 o 
  -7  -2   6      646.33      726.30     44.52 o 
  -6  -2   6     7601.13     7877.90    185.86 o 
  -5  -2   6     1304.60     1340.59     59.43 o 
  -4  -2   6      855.58      913.36     33.86 o 
  -3  -2   6     2840.62     2945.29     65.94 o 
  -2  -2   6     8195.85     8161.41    187.53 o 
  -1  -2   6     4433.09     4435.20    122.53 o 
   0  -2   6     2006.91     2090.64     55.16 o 
   1  -2   6     4168.97     4491.40     91.92 o 
   3  -2   6     4821.96     4735.07    138.28 o 
   4  -2   6     1937.67     1891.70     80.36 o 
   5  -2   6      721.08      714.38     50.12 o 
   6  -2   6      524.34      558.75     46.08 o 
   7  -2   6     1793.98     1760.38     87.68 o 
  -9  -1   6      689.96      734.57     50.48 o 
  -8  -1   6     1541.01     1549.46     71.38 o 
  -7  -1   6     1005.42     1014.68     54.72 o 
  -6  -1   6     6159.27     6230.90    159.94 o 
  -5  -1   6      277.73      300.08     27.61 o 
  -4  -1   6     9623.04     9784.39    152.49 o 
  -3  -1   6      767.93      741.03     29.55 o 
  -2  -1   6     1516.25     1480.52     43.11 o 
  -1  -1   6      309.86      312.50     27.64 o 
   0  -1   6    11197.84    11031.32    240.46 o 
   1  -1   6      217.88      218.47     27.81 o 
   2  -1   6      476.30      587.05     43.72 o 
   3  -1   6      429.77      398.78     35.21 o 
   4  -1   6     5885.95     5587.50    151.95 o 
   5  -1   6     1163.27     1101.38     60.01 o 
   6  -1   6     1368.47     1338.94     69.41 o 
   7  -1   6      366.69      334.85     37.65 o 
  -9   0   6       13.50       45.07     15.51 o 
  -8   0   6     1003.87     1039.48     58.69 o 
  -7   0   6     1409.80     1422.41     66.72 o 
  -6   0   6     8439.80     8591.21    202.40 o 
  -5   0   6      539.11      588.01     39.39 o 
  -4   0   6       43.26       54.35     13.76 o 
  -3   0   6     2848.47     2883.55     53.19 o 
  -2   0   6    15148.76    15478.74    606.04 o 
  -1   0   6     5260.37     5138.26    133.40 o 
   0   0   6     1617.36     1539.89     63.49 o 
   1   0   6     1479.96     1575.84     90.51 o 
   2   0   6     5640.38     5664.08    155.53 o 
   3   0   6     8743.18     8497.41    198.75 o 
   4   0   6     1997.48     1895.73     75.08 o 
   5   0   6        4.04       -2.97     13.53 o 
   6   0   6      222.91      203.30     26.68 o 
   7   0   6     3929.04     3734.64    126.09 o 
 -10   1   6     4259.76     4148.17    144.19 o 
  -9   1   6      684.28      569.00     46.24 o 
  -8   1   6     1605.59     1598.69     76.33 o 
  -7   1   6     1012.11     1011.49     56.56 o 
  -6   1   6     6265.70     6062.55    159.37 o 
  -5   1   6      344.50      356.54     20.85 o 
  -4   1   6     9690.67     9548.48    148.88 o 
  -3   1   6      741.82      753.76     24.48 o 
  -2   1   6     1590.40     1586.92     45.04 o 
  -1   1   6      359.68      403.99     21.95 o 
   0   1   6    11094.06    10276.16    224.73 o 
   1   1   6      176.28      193.84     16.41 o 
   2   1   6      506.23      550.00     38.77 o 
   3   1   6      457.84      484.88     42.66 o 
   4   1   6     6056.31     5935.08    149.76 o 
   5   1   6     1144.21     1102.92     55.19 o 
   6   1   6     1388.79     1487.77     71.06 o 
   7   1   6      387.64      366.30     35.71 o 
 -10   2   6     1692.43     1596.50     83.98 o 
  -9   2   6      886.57      884.76     58.21 o 
  -8   2   6     1282.31     1256.26     67.00 o 
  -7   2   6      641.03      602.11     42.23 o 
  -6   2   6     7589.13     7278.61    183.23 o 
  -5   2   6     1285.41     1287.51     40.17 o 
  -4   2   6      756.25      826.82     46.61 o 
  -3   2   6     2978.53     3026.19    136.73 o 
  -2   2   6     8284.48     7885.98    182.07 o 
  -1   2   6     4656.48     4615.32     87.61 o 
   0   2   6     1915.27     1897.90     51.03 o 
   1   2   6     4019.21     4068.09    147.02 o 
   2   2   6     3293.71     3135.26    100.93 o 
   3   2   6     4924.36     4868.09     93.57 o 
   4   2   6     1790.35     1703.07     64.76 o 
   5   2   6      726.91      651.26     39.68 o 
   6   2   6      471.19      480.10     36.54 o 
  -9   3   6      345.11      321.00     37.75 o 
  -8   3   6      786.58      771.91     53.74 o 
  -7   3   6     4740.90     4559.88    138.87 o 
  -6   3   6     2595.12     2346.05     86.58 o 
  -5   3   6      147.18      183.27     24.01 o 
  -4   3   6     5098.00     5064.52    137.72 o 
  -3   3   6     6821.69     6702.19    115.64 o 
  -2   3   6     2503.44     2304.63     80.17 o 
  -1   3   6     1962.08     1890.68     54.86 o 
   0   3   6     9239.57     9219.04    469.02 o 
   1   3   6     3252.14     3006.41     95.77 o 
   2   3   6      869.77      871.69     48.32 o 
   3   3   6     3256.24     3214.69     69.43 o 
   4   3   6     3075.88     2984.16     87.93 o 
   5   3   6     1023.80      971.07     46.77 o 
   6   3   6     1614.87     1537.22     63.76 o 
  -9   4   6     3362.61     3204.74    124.76 o 
  -8   4   6     1206.25     1256.31     70.99 o 
  -7   4   6     1334.61     1265.97     67.47 o 
  -6   4   6     2033.60     2028.06     84.17 o 
  -5   4   6     4020.95     3688.47    112.34 o 
  -4   4   6     1500.54     1431.82     64.78 o 
  -3   4   6    10286.00    10022.15    156.05 o 
  -2   4   6     2510.50     2409.92     83.32 o 
  -1   4   6     2596.66     2524.54     60.04 o 
   0   4   6     6843.40     6649.43    218.66 o 
   1   4   6     4975.24     4712.39    127.99 o 
   2   4   6     1647.21     1506.23     64.35 o 
   3   4   6     2377.84     2316.03     75.00 o 
   4   4   6     2412.97     2336.77     71.62 o 
   5   4   6     1936.51     2061.29     70.80 o 
  -9   5   6      519.53      478.74     46.73 o 
  -8   5   6      686.43      713.10     53.93 o 
  -7   5   6     5612.24     5175.86    156.00 o 
  -6   5   6      373.92      371.32     35.24 o 
  -5   5   6      676.76      640.78     43.91 o 
  -4   5   6     4397.54     4311.33    126.11 o 
  -3   5   6    11452.07    10963.96    168.14 o 
  -2   5   6      449.46      416.49     22.14 o 
  -1   5   6     1070.07     1043.70     35.92 o 
   0   5   6     2964.12     2796.02     81.55 o 
   1   5   6     5558.90     5296.11    137.67 o 
   2   5   6      567.78      538.35     36.92 o 
   3   5   6     5014.99     4780.79    102.81 o 
   4   5   6      876.96      844.54     29.83 o 
   5   5   6      393.64      396.99     25.82 o 
  -9   6   6     4299.16     3919.03    146.53 o 
  -8   6   6      352.86      338.53     38.12 o 
  -7   6   6     1199.03     1105.54     65.63 o 
  -6   6   6      803.26      802.93     52.97 o 
  -5   6   6     6529.94     6287.15    168.88 o 
  -4   6   6     3012.37     2390.42     86.45 o 
  -3   6   6     7598.66     7236.36    122.93 o 
  -2   6   6      988.40      935.91     43.27 o 
  -1   6   6     3500.24     3335.47     76.62 o 
   0   6   6     5989.61     5850.21    135.89 o 
   1   6   6     5034.28     4802.67    136.52 o 
   2   6   6      978.26      960.60     38.12 o 
   3   6   6      485.69      464.98     19.70 o 
   4   6   6     2041.64     2005.91     46.08 o 
  -9   7   6      688.98      586.93     54.19 o 
  -8   7   6      307.37      252.40     34.70 o 
  -7   7   6     7182.03     6649.56    190.32 o 
  -6   7   6      471.06      435.31     39.63 o 
  -5   7   6      185.39      103.97    118.67 o 
  -4   7   6      436.39      402.52     34.73 o 
  -3   7   6     5468.05     5280.20     99.47 o 
  -2   7   6      180.72      187.82     15.66 o 
  -1   7   6     5054.78     4651.73     82.36 o 
   0   7   6      128.86      155.62     12.37 o 
   1   7   6     3550.77     3337.92     62.80 o 
   2   7   6     1353.40     1280.19     32.89 o 
   3   7   6     5271.97     5132.78     86.45 o 
   4   7   6       75.40       65.27     16.75 o 
  -8   8   6      261.56      247.07     35.42 o 
  -7   8   6      965.22      882.28     60.44 o 
  -6   8   6      763.47      754.84     53.47 o 
  -5   8   6     5373.43     1230.66   2547.43 o 
  -4   8   6     2486.46     2246.99     88.04 o 
  -3   8   6     2080.38     1952.74     53.17 o 
  -2   8   6     1708.25     1580.62     41.85 o 
  -1   8   6     2767.55     1957.12    465.89 o 
   0   8   6     2768.02     2707.02     56.31 o 
   1   8   6     4002.09     3837.08     89.93 o 
   2   8   6     1826.59     1732.10     27.79 o 
   3   8   6      273.49      254.90     26.52 o 
   4   8   6     2313.64     2137.72     80.30 o 
  -8   9   6      847.59      764.35     59.80 o 
  -7   9   6     3044.56     2713.18    112.71 o 
  -6   9   6     1593.21     1426.06     76.49 o 
  -5   9   6       45.42       57.29     16.58 o 
  -4   9   6     2261.25     2073.01     86.28 o 
  -3   9   6     4774.90     4329.50     85.15 o 
  -2   9   6      298.90      275.78     14.97 o 
  -1   9   6     1655.69     1304.09    195.78 o 
   0   9   6     1788.00     1686.97     75.77 o 
   1   9   6     3262.59     3026.60     92.62 o 
   2   9   6      275.43      239.29     24.90 o 
   3   9   6     2737.69     2604.57     88.56 o 
   4   9   6      970.05      892.87     48.84 o 
  -7  10   6      756.10      622.35     53.56 o 
  -6  10   6     2127.38     1995.59     93.01 o 
  -5  10   6     1913.82     1760.38     83.27 o 
  -4  10   6      663.35      579.80     44.72 o 
  -3  10   6     3435.52     3074.55    122.85 o 
  -2  10   6     3269.12     2970.85    101.27 o 
  -1  10   6      910.37      864.62     30.42 o 
   0  10   6     2929.74     2762.48     64.71 o 
   1  10   6     1587.15     1560.80     66.49 o 
   2  10   6     2227.69     1971.63     75.05 o 
   3  10   6     2023.84     1857.04     72.42 o 
   4  10   6     1839.20     1646.70     66.92 o 
  -6  11   6     1777.27     1562.74     82.90 o 
  -5  11   6       20.21       17.85     14.04 o 
  -4  11   6     3357.36     3022.20    111.15 o 
  -3  11   6     1759.75     1439.72     67.71 o 
  -2  11   6     1302.95     1184.09     61.31 o 
  -1  11   6      747.63      630.58     43.62 o 
   0  11   6     4735.95     4337.34    126.13 o 
   1  11   6     1611.16     1467.52     65.06 o 
   2  11   6      166.74      146.42     21.35 o 
   3  11   6      933.97      894.22     48.35 o 
  -6  12   6     3892.70     3522.65    133.06 o 
  -5  12   6      268.74      203.72     30.37 o 
  -4  12   6      113.92      103.19     20.76 o 
  -3  12   6     1183.73      951.77     55.50 o 
  -2  12   6     3075.72     2743.16    100.88 o 
  -1  12   6     1334.68     1134.16     59.68 o 
   0  12   6      907.66      764.72     47.17 o 
   1  12   6      478.50      455.15     35.74 o 
   2  12   6     1042.70      936.80     50.36 o 
   3  12   6     1975.56     1806.59     71.61 o 
  -5  13   6       86.19       95.16     20.81 o 
  -4  13   6     2798.64     2626.06    105.90 o 
  -3  13   6       18.17       15.07     12.17 o 
  -2  13   6      860.86      702.16     49.36 o 
  -1  13   6       79.81       60.05     17.02 o 
   0  13   6     5638.55     4937.52    141.45 o 
   1  13   6      119.08       75.49     17.15 o 
   2  13   6       17.31       21.28     11.11 o 
  -4  14   6       41.14       60.33     17.85 o 
  -3  14   6      902.97      759.86     51.67 o 
  -2  14   6     3202.83     2679.12    102.64 o 
  -1  14   6     1258.70     1082.13     60.77 o 
   0  14   6      770.57      663.18     45.52 o 
   1  14   6      377.65      344.57     32.32 o 
  -3  15   6      506.55      425.10     39.35 o 
  -2  15   6      323.21      301.81     34.04 o 
  -1  15   6      187.68      155.36     25.28 o 
   0  15   6     2161.91     1796.57     78.81 o 
   0 -14   7     4260.21     5300.72    197.27 o 
   0 -13   7       91.20      181.55     38.72 o 
   1 -13   7       62.40       79.06     30.02 o 
  -6 -12   7     4338.69     4787.51    164.81 o 
   1 -12   7      197.65      223.36     39.63 o 
   2 -12   7      353.24      375.24     50.12 o 
   1 -11   7      280.97      280.04     43.22 o 
   2 -11   7     1265.13     1415.18     91.44 o 
   3 -11   7     1286.56     1547.36     96.40 o 
  -7 -10   7     3534.43     3902.83    149.28 o 
   2 -10   7     1421.38     1707.81     98.28 o 
   3 -10   7     2286.71     2634.60    124.81 o 
   4 -10   7     1724.36     1932.54    107.48 o 
  -7  -9   7       25.98       35.30     20.58 o 
   2  -9   7      449.72      535.32     55.07 o 
   3  -9   7     1330.92     1482.41     90.24 o 
   4  -9   7      504.10      571.74     57.02 o 
  -8  -8   7      332.97      358.44     46.80 o 
   2  -8   7     1414.74     1613.88     90.50 o 
   3  -8   7     3330.54     3600.34    142.90 o 
   4  -8   7      770.18      870.19     67.34 o 
   5  -8   7       76.63       83.03     27.29 o 
  -6  -7   7       18.32       28.17     12.25 o 
  -5  -7   7     3457.06     3964.59    119.72 o 
  -4  -7   7     1300.13     1614.77     72.28 o 
   3  -7   7      287.35      310.55     40.86 o 
   4  -7   7     1574.52     1740.60     93.55 o 
   5  -7   7      803.75      873.24     68.71 o 
  -6  -6   7       46.67       86.34     16.52 o 
  -5  -6   7      165.33      266.78     27.82 o 
  -4  -6   7     1946.72     2037.81     78.44 o 
  -3  -6   7    12699.64    13821.28    299.64 o 
  -2  -6   7     1584.70     1830.98     81.64 o 
   3  -6   7     4350.66     4466.20    154.44 o 
   4  -6   7       67.35       72.12     23.32 o 
   5  -6   7      124.86      131.29     30.32 o 
   6  -6   7     2173.36     2328.82    112.02 o 
  -7  -5   7       37.89       47.90     15.04 o 
  -6  -5   7      620.89      699.07     43.93 o 
  -5  -5   7     3659.40     3828.26    115.83 o 
  -4  -5   7     1979.71     2140.09     82.71 o 
  -3  -5   7      406.75      415.66     35.44 o 
  -2  -5   7     2917.57     3022.55    105.29 o 
  -1  -5   7     2473.21     2745.08    102.83 o 
   3  -5   7     1013.58      982.82     64.88 o 
   4  -5   7      900.14      882.65     62.55 o 
   5  -5   7      538.99      580.36     52.40 o 
   6  -5   7      756.16      735.03     60.12 o 
  -7  -4   7     6264.89     6722.76    172.11 o 
  -6  -4   7     2752.80     2914.85     98.14 o 
  -5  -4   7      420.59      436.56     34.89 o 
  -4  -4   7     2739.15     2808.16     95.43 o 
  -3  -4   7     9288.16     9450.47    219.34 o 
  -2  -4   7      458.51      449.02     37.34 o 
  -1  -4   7     8583.42     9000.88    218.54 o 
   0  -4   7     5197.85     5549.52    162.99 o 
   3  -4   7     5726.89     5912.98    174.53 o 
   4  -4   7     1307.52     1331.90     74.28 o 
   5  -4   7     1149.79     1128.97     70.16 o 
   6  -4   7     2103.26     2063.38     99.26 o 
  -8  -3   7     1446.36     1548.49     72.88 o 
  -7  -3   7      523.14      535.92     40.38 o 
  -6  -3   7     1526.10     1583.91     70.22 o 
  -5  -3   7     3273.41     3346.07    107.05 o 
  -4  -3   7     1535.54     1565.73     68.67 o 
  -3  -3   7      496.22      486.62     37.32 o 
  -2  -3   7     2188.89     2239.37     84.97 o 
  -1  -3   7     2929.29     3027.98    104.17 o 
   0  -3   7     1906.84     2077.37     87.04 o 
   1  -3   7      363.14      437.40     41.47 o 
   3  -3   7     1269.15     1285.01     70.58 o 
   4  -3   7      691.93      713.76     52.82 o 
   5  -3   7      181.85      219.37     31.93 o 
   6  -3   7     1080.11      995.65     65.48 o 
  -8  -2   7     1414.52     1443.98     70.53 o 
  -7  -2   7     1700.69     1802.52     78.07 o 
  -6  -2   7     6257.60     6775.05    175.36 o 
  -5  -2   7      233.60      249.16     27.71 o 
  -4  -2   7     9106.63     9290.41    215.51 o 
  -3  -2   7     2201.40     2246.77     84.11 o 
  -2  -2   7     2359.61     2431.39     88.20 o 
  -1  -2   7     3392.96     3426.19    110.79 o 
   0  -2   7    10552.00    10147.92    235.08 o 
   1  -2   7     2069.78     2208.80     91.81 o 
   3  -2   7     4307.46     4412.27    138.42 o 
   4  -2   7     4205.20     4077.10    132.85 o 
   5  -2   7     1900.36     1900.98     87.41 o 
   6  -2   7     1528.94     1505.66     78.99 o 
  -9  -1   7      293.68      289.77     33.96 o 
  -8  -1   7     3044.02     2981.71    109.81 o 
  -7  -1   7      223.06      246.65     28.63 o 
  -6  -1   7     1641.52     1729.55     74.56 o 
  -5  -1   7     1966.43     2041.26     81.28 o 
  -4  -1   7     1635.06     1603.75     70.11 o 
  -3  -1   7      704.66      682.83     44.07 o 
  -2  -1   7     4150.41     4162.44    123.43 o 
  -1  -1   7     2533.52     2497.36     91.04 o 
   0  -1   7      160.91      152.34     23.49 o 
   1  -1   7      297.57      251.61     29.75 o 
   2  -1   7     1581.08     1545.93     76.78 o 
   3  -1   7     2197.08     2118.87     86.83 o 
   4  -1   7      261.58      266.39     31.15 o 
   5  -1   7       75.08       78.67     21.19 o 
   6  -1   7      629.44      589.50     47.66 o 
   7  -1   7     1309.11     1173.43     70.33 o 
  -9   0   7        3.44       -4.24     10.40 o 
  -8   0   7     2535.09     2618.88    103.70 o 
  -7   0   7      623.21      584.62     44.70 o 
  -6   0   7     4653.55     4717.09    139.94 o 
  -5   0   7     1071.75     1036.60     55.92 o 
  -4   0   7    11338.94    11288.96    251.52 o 
  -3   0   7      201.05      205.71     24.86 o 
  -2   0   7     1890.09     1834.58     74.58 o 
  -1   0   7     3482.79     3244.46    105.58 o 
   0   0   7    17329.30    16674.31    344.15 o 
   1   0   7     1198.02     1179.17     61.61 o 
   2   0   7      114.44      110.56     22.84 o 
   3   0   7     3814.17     3629.71    116.71 o 
   4   0   7     5508.29     5205.32    146.97 o 
   5   0   7     3222.05     3166.62    109.69 o 
   6   0   7     1307.67     1286.11     67.90 o 
   7   0   7      406.14      415.08     41.52 o 
  -9   1   7      304.45      261.27     33.69 o 
  -8   1   7     2994.81     2898.35    110.73 o 
  -7   1   7      256.63      268.78     31.34 o 
  -6   1   7     1738.40     1790.45     78.86 o 
  -5   1   7     2214.11     2154.52     84.84 o 
  -4   1   7     1587.11     1492.02     67.00 o 
  -3   1   7      665.56      758.92     46.53 o 
  -2   1   7     4073.10     3902.10    118.05 o 
  -1   1   7     2613.90     2490.41     89.65 o 
   0   1   7      183.12      157.14     22.97 o 
   1   1   7      317.63      308.87     31.35 o 
   2   1   7     1492.04     1424.03     68.77 o 
   3   1   7     2155.00     2120.46     80.15 o 
   4   1   7      292.94      318.10     31.18 o 
   5   1   7       79.65      106.63     20.48 o 
   6   1   7      618.98      590.08     44.28 o 
  -9   2   7      420.45      431.28     42.29 o 
  -8   2   7     1344.90     1378.78     74.13 o 
  -7   2   7     1648.27     1668.57     80.09 o 
  -6   2   7     6212.69     6122.50    168.21 o 
  -5   2   7      226.69      210.99     26.36 o 
  -4   2   7     9128.88     8617.21    205.67 o 
  -3   2   7     2134.13     2096.11     55.57 o 
  -2   2   7     2398.09     2360.63     74.92 o 
  -1   2   7     3539.88     3397.66    107.83 o 
   0   2   7    10745.40    10417.08    235.80 o 
   1   2   7     2036.13     2018.00     81.11 o 
   2   2   7      877.18      847.08     51.25 o 
   3   2   7     4149.82     3982.87    171.57 o 
   4   2   7     4176.79     4025.54    116.67 o 
   5   2   7     1917.53     1895.25     75.35 o 
   6   2   7     1442.03     1461.62     70.57 o 
  -9   3   7     1154.65     1105.88     70.62 o 
  -8   3   7     1335.10     1360.12     74.79 o 
  -7   3   7      527.96      514.54     44.01 o 
  -6   3   7     1464.30     1509.03     73.65 o 
  -5   3   7     3453.69     3281.41    129.07 o 
  -4   3   7     1511.02     1539.70     47.26 o 
  -3   3   7      511.11      520.47     26.37 o 
  -2   3   7     2072.35     2035.70     55.24 o 
  -1   3   7     3097.76     2952.68     67.71 o 
   0   3   7     1809.70     1823.38     74.44 o 
   1   3   7      371.75      326.57     31.83 o 
   2   3   7     2439.27     2243.50     87.99 o 
   3   3   7     1289.50     1223.04     42.23 o 
   4   3   7      728.45      729.67     41.74 o 
   5   3   7      232.34      225.15     24.39 o 
  -9   4   7     1287.78     1182.80     73.28 o 
  -8   4   7      501.41      508.40     45.69 o 
  -7   4   7     6183.69     5760.30    170.27 o 
  -6   4   7     2879.28     2868.65     87.53 o 
  -5   4   7      397.48      375.70     22.42 o 
  -4   4   7     2699.97     2555.27    108.59 o 
  -3   4   7     9351.67     8937.76    146.49 o 
  -2   4   7      577.71      545.75     37.73 o 
  -1   4   7     8332.84     8309.59    189.86 o 
   0   4   7     5073.10     4789.52    134.57 o 
   1   4   7     3234.84     2976.02    101.22 o 
   2   4   7     4263.77     4108.54    126.29 o 
   3   4   7     5746.87     5413.99    221.81 o 
   4   4   7     1281.95     1290.01     53.53 o 
  -9   5   7     2161.43     1868.41     94.27 o 
  -8   5   7      542.01      477.76     44.93 o 
  -7   5   7       39.10       69.96     20.13 o 
  -6   5   7      588.57      522.79     44.16 o 
  -5   5   7     3778.94     3519.36     76.80 o 
  -4   5   7     1939.96     1847.42     51.75 o 
  -3   5   7      443.67      394.56     23.22 o 
  -2   5   7     2694.25     2565.28     62.44 o 
  -1   5   7     2596.19     2515.29     60.62 o 
   0   5   7     1144.31     1096.32     56.47 o 
   1   5   7      233.03      220.40     25.95 o 
   2   5   7     1614.83     1467.28     67.82 o 
   3   5   7     1081.76     1040.85     35.47 o 
   4   5   7      901.60      896.80     33.56 o 
  -9   6   7     1174.45     1113.05     74.00 o 
  -8   6   7       53.78       37.30     17.86 o 
  -7   6   7     7784.63     6997.69    194.77 o 
  -6   6   7       66.85       78.00     18.58 o 
  -5   6   7      156.51      142.00     14.19 o 
  -4   6   7     1664.72     1498.36     53.38 o 
  -3   6   7    12358.29    11574.75    180.07 o 
  -2   6   7     1497.29     1450.22     62.56 o 
  -1   6   7     4744.76     4486.72    130.72 o 
   0   6   7     1207.15     1323.41     62.95 o 
   1   6   7     5962.87     2295.08   2610.13 o 
   2   6   7     3876.69     1504.62   1724.45 o 
   3   6   7     4389.52     4132.50     97.00 o 
   4   6   7       78.04       69.03     19.27 o 
  -8   7   7      547.14      503.25     48.80 o 
  -7   7   7       19.98       25.30     15.93 o 
  -6   7   7       14.68       10.26     12.83 o 
  -5   7   7     3474.91     3222.93     72.43 o 
  -4   7   7     1412.81     1393.20     44.69 o 
  -3   7   7     1189.61     1228.55     63.78 o 
  -2   7   7      539.41      565.15     27.19 o 
  -1   7   7      561.98      524.69     39.26 o 
   0   7   7     2433.28     2266.42     85.93 o 
   1   7   7     2337.28     1449.11    537.35 o 
   2   7   7      629.51      577.22     41.06 o 
   3   7   7      315.85      293.55     31.74 o 
   4   7   7     1597.25     1446.08     71.44 o 
  -8   8   7      349.04      274.96     37.36 o 
  -7   8   7     5559.89     5394.03    171.39 o 
  -6   8   7      525.53      455.65     42.13 o 
  -5   8   7      194.72      183.16     26.84 o 
  -4   8   7     1627.11     1546.15     47.31 o 
  -3   8   7    11074.25    10276.35    241.49 o 
  -2   8   7      881.95      851.01     33.79 o 
  -1   8   7     1154.71     1076.60     57.16 o 
   0   8   7     2457.25     1323.31    911.68 o 
   1   8   7     5023.21     4723.59    135.47 o 
   2   8   7     1450.76     1364.51     64.75 o 
   3   8   7     3240.91     3051.08    104.58 o 
   4   8   7      689.97      709.32     48.83 o 
  -7   9   7       19.78        6.74     14.38 o 
  -6   9   7      531.46      527.16     46.66 o 
  -5   9   7     1470.35     1322.85     69.27 o 
  -4   9   7     1194.11     1180.14     65.86 o 
  -3   9   7      266.62      229.04     29.09 o 
  -2   9   7     1247.09     1280.98    120.25 o 
  -1   9   7     1328.04     1234.69     62.30 o 
   0   9   7     1174.11     1141.03     59.53 o 
   1   9   7      735.26      620.52     43.04 o 
   2   9   7      461.99      429.90     36.08 o 
   3   9   7     1324.83     1204.56     61.55 o 
   4   9   7      491.33      420.39     36.91 o 
  -6  10   7     1885.97     1744.64     88.02 o 
  -5  10   7      311.49      236.13     30.21 o 
  -4  10   7     2831.49     2717.50    106.09 o 
  -3  10   7     4348.91     4095.16    132.80 o 
  -2  10   7      323.79      299.01     31.70 o 
  -1  10   7     2811.33     2581.62     95.66 o 
   0  10   7     4527.71     4242.83    129.22 o 
   1  10   7     1005.75      998.41     55.37 o 
   2  10   7     1381.63     1335.13     64.46 o 
   3  10   7     2210.69     2099.90     83.76 o 
   4  10   7     1616.68     1414.22     67.42 o 
  -6  11   7      880.55      815.16     60.41 o 
  -5  11   7      463.25      400.42     40.66 o 
  -4  11   7      645.42      595.69     47.96 o 
  -3  11   7      428.59      378.98     37.67 o 
  -2  11   7     1780.55     1593.26     76.18 o 
  -1  11   7     1226.51     1076.00     60.26 o 
   0  11   7      479.71      439.88     37.80 o 
   1  11   7      283.18      233.24     27.82 o 
   2  11   7     1314.25     1166.52     60.45 o 
   3  11   7     1197.48     1093.78     58.03 o 
  -5  12   7      109.32       94.34     23.36 o 
  -4  12   7     4062.94     3686.90    131.36 o 
  -3  12   7      463.11      430.48     40.43 o 
  -2  12   7      805.57      883.04     56.53 o 
  -1  12   7     1469.94     1273.77     66.45 o 
   0  12   7     4429.43     3933.97    125.54 o 
   1  12   7      217.72      186.17     25.08 o 
   2  12   7      320.38      281.70     29.67 o 
  -4  13   7      154.50      125.00     24.42 o 
  -3  13   7      230.69      217.65     30.82 o 
  -2  13   7     1133.73      992.91     61.29 o 
  -1  13   7      960.27      817.45     53.80 o 
   0  13   7       93.43       68.98     18.17 o 
   1  13   7       70.27       51.19     15.26 o 
   2  13   7     1020.43      923.84     53.57 o 
  -3  14   7      471.36      428.58     42.07 o 
  -2  14   7      519.55      464.34     42.16 o 
  -1  14   7     1078.75      943.99     58.70 o 
   0  14   7     4225.94     3491.58    118.82 o 
   1  14   7      206.46      170.37     25.12 o 
   1 -11   8      791.81      855.43     74.86 o 
   2 -10   8     1162.63     1319.83     89.95 o 
   2  -9   8     3027.00     3351.90    144.10 o 
   3  -9   8     2379.30     2634.49    127.40 o 
   2  -8   8      810.30      830.75     68.81 o 
   3  -8   8     2825.50     3284.21    141.18 o 
   4  -8   8      270.16      299.18     43.33 o 
  -6  -7   8      327.48      386.05     36.24 o 
  -5  -7   8       54.83       90.26     20.87 o 
  -4  -7   8     1599.32     1840.44     84.43 o 
   3  -7   8     3254.43     3745.74    148.47 o 
   4  -7   8       62.52       68.53     25.90 o 
  -6  -6   8       88.80      115.79     21.62 o 
  -5  -6   8     3190.53     3427.27    115.94 o 
  -4  -6   8      180.80      190.95     26.34 o 
  -3  -6   8      227.58      282.48     33.95 o 
  -2  -6   8      273.57      332.37     37.70 o 
   3  -6   8     2810.68     2905.46    125.64 o 
   4  -6   8      940.26      994.99     70.84 o 
   5  -6   8      482.67      521.58     52.91 o 
  -7  -5   8     5464.37     6066.62    166.04 o 
  -6  -5   8      845.60      925.85     55.54 o 
  -5  -5   8      375.83      373.77     35.61 o 
  -4  -5   8     3003.18     3282.46    114.67 o 
  -3  -5   8     6689.04     6855.81    182.95 o 
  -2  -5   8     3576.49     3846.33    130.02 o 
  -1  -5   8      497.53      542.04     48.28 o 
   3  -5   8     1804.79     1910.47     96.64 o 
   4  -5   8      504.03      510.24     50.33 o 
   5  -5   8      381.52      440.38     48.25 o 
  -7  -4   8     1608.10     1759.74     80.14 o 
  -6  -4   8       57.78       82.60     19.37 o 
  -5  -4   8     3053.69     3326.70    113.68 o 
  -4  -4   8     1764.15     1836.74     80.37 o 
  -3  -4   8       74.75       61.42     17.51 o 
  -2  -4   8      182.74      228.28     29.14 o 
  -1  -4   8     4693.28     5101.23    157.34 o 
   0  -4   8      433.26      485.69     45.80 o 
   3  -4   8     2296.94     2359.25    105.17 o 
   4  -4   8      899.06     1030.59     68.62 o 
   5  -4   8      959.02      906.13     66.42 o 
  -8  -3   8     1324.12     1362.60     71.83 o 
  -7  -3   8     3256.65     3272.77    115.80 o 
  -6  -3   8     2663.67     2810.46    103.52 o 
  -5  -3   8     1811.01     1963.07     83.70 o 
  -4  -3   8     5830.01     5801.55    162.67 o 
  -3  -3   8     3748.23     3731.40    122.46 o 
  -2  -3   8     1808.17     1868.98     82.93 o 
  -1  -3   8     4067.61     4041.54    130.74 o 
   0  -3   8     3825.48     3956.04    136.97 o 
   3  -3   8     1607.94     1634.50     83.99 o 
   4  -3   8     1287.71     1245.43     73.58 o 
   5  -3   8     1157.82     1211.62     74.09 o 
  -8  -2   8     2211.78     2465.24    102.00 o 
  -7  -2   8      339.42      416.87     39.38 o 
  -6  -2   8      214.53      227.83     29.53 o 
  -5  -2   8      504.08      585.82     44.65 o 
  -4  -2   8     5150.17     5272.39    152.00 o 
  -3  -2   8      120.21      144.29     23.72 o 
  -2  -2   8     1976.29     1919.84     82.59 o 
  -1  -2   8      693.19      684.18     49.53 o 
   0  -2   8     2529.15     2536.59    100.74 o 
   1  -2   8      593.55      572.49     48.82 o 
   3  -2   8     1350.30     1223.38     70.43 o 
   4  -2   8      236.01      272.08     34.31 o 
   5  -2   8      758.34      846.91     60.25 o 
   6  -2   8     1349.15     1240.09     73.80 o 
  -9  -1   8      158.30      165.22     28.98 o 
  -8  -1   8     1249.68     1260.33     70.61 o 
  -7  -1   8      792.39      812.02     54.61 o 
  -6  -1   8     5970.03     6013.33    170.34 o 
  -5  -1   8     1993.85     2084.08     87.11 o 
  -4  -1   8     4798.01     5143.07    149.47 o 
  -3  -1   8     1695.40     1547.66     72.35 o 
  -2  -1   8      942.58      897.18     54.33 o 
  -1  -1   8     5242.92     5317.40    154.74 o 
   0  -1   8     6964.76     7252.17    192.49 o 
   1  -1   8     1597.53     1570.32     78.52 o 
   2  -1   8      763.06      835.82     59.37 o 
   3  -1   8     2910.14     2820.21    108.03 o 
   4  -1   8     1265.34     1160.66     66.06 o 
   5  -1   8     2598.63     2558.62    104.59 o 
   6  -1   8     1130.11      995.50     63.53 o 
  -9   0   8      239.55      229.27     32.77 o 
  -8   0   8     2941.77     2985.91    115.97 o 
  -7   0   8      159.40      153.70     26.21 o 
  -6   0   8      732.82      715.02     50.65 o 
  -5   0   8       23.60       28.83     13.87 o 
  -4   0   8     3108.98     3340.82    114.12 o 
  -3   0   8      434.10      442.64     38.09 o 
  -2   0   8     2918.60     2701.20     99.74 o 
  -1   0   8      189.29      172.47     25.52 o 
   0   0   8     2773.13     2657.25    102.11 o 
   1   0   8      422.33      366.08     36.29 o 
   2   0   8     4093.73     4340.31    143.97 o 
   3   0   8      861.35      911.58     57.05 o 
   4   0   8      611.07      619.39     46.94 o 
   5   0   8      715.57      614.78     47.05 o 
   6   0   8     1409.79     1294.90     70.60 o 
  -9   1   8      183.50      161.15     28.44 o 
  -8   1   8     1232.04     1260.03     73.35 o 
  -7   1   8      737.32      689.62     51.38 o 
  -6   1   8     5987.19     5750.38    166.37 o 
  -5   1   8     2145.51     2099.81     88.43 o 
  -4   1   8     4966.08     5213.22    151.91 o 
  -3   1   8     1681.84     1600.06     74.37 o 
  -2   1   8      872.13      792.00     50.82 o 
  -1   1   8     5188.16     5171.77    149.79 o 
   0   1   8     6857.63     6986.32    185.13 o 
   1   1   8     1662.14     1622.22     77.64 o 
   2   1   8      782.26      745.82     54.67 o 
   3   1   8     2896.60     2828.26    102.30 o 
   4   1   8     1214.18     1153.26     61.35 o 
   5   1   8     2588.46     2639.89     99.43 o 
  -9   2   8      768.81      732.67     59.16 o 
  -8   2   8     2244.21     2307.26    103.21 o 
  -7   2   8      328.24      303.45     35.80 o 
  -6   2   8      188.90      185.61     27.31 o 
  -5   2   8      485.52      574.31     44.61 o 
  -4   2   8     5142.77     4964.98    147.68 o 
  -3   2   8       86.86       96.38     21.41 o 
  -2   2   8     1924.40     1836.18     79.88 o 
  -1   2   8      660.66      633.64     45.49 o 
   0   2   8     2674.61     2659.89     98.89 o 
   1   2   8      600.29      622.51     46.53 o 
   2   2   8     2638.74     2537.43    100.51 o 
   3   2   8     1286.95     1291.33     48.16 o 
   4   2   8      283.56      294.99     29.73 o 
   5   2   8      756.02      731.96     47.53 o 
  -9   3   8      671.42      682.44     57.75 o 
  -8   3   8     1331.30     1293.79     76.47 o 
  -7   3   8     3223.46     3321.52    124.32 o 
  -6   3   8     2661.36     2588.76    104.67 o 
  -5   3   8     1887.22     1824.47     82.85 o 
  -4   3   8     5898.54     5703.44    161.36 o 
  -3   3   8     3701.13     3769.16    123.29 o 
  -2   3   8     1726.89     1638.51     75.05 o 
  -1   3   8     4196.01     4035.09    126.88 o 
   0   3   8     3961.42     3914.89    125.84 o 
   1   3   8     1549.39     1554.89     74.63 o 
   2   3   8     2669.58     2605.44    101.27 o 
   3   3   8     1637.15     1594.38     77.70 o 
   4   3   8     1353.42     1356.18     61.73 o 
  -8   4   8      646.96      652.29     54.43 o 
  -7   4   8     1615.75     1592.09     83.06 o 
  -6   4   8       43.23       53.77     19.55 o 
  -5   4   8     3102.81     3002.62    111.83 o 
  -4   4   8     1805.38     1668.51     78.51 o 
  -3   4   8       40.80       48.69     16.30 o 
  -2   4   8      169.42      144.13     23.66 o 
  -1   4   8     4670.75     4364.60    134.12 o 
   0   4   8      576.91      613.80     44.73 o 
   1   4   8     1472.80     1381.96     68.97 o 
   2   4   8      846.89      799.54     53.63 o 
   3   4   8     2048.57     2021.28     57.78 o 
   4   4   8     1033.82      968.49     48.43 o 
  -8   5   8      902.54      812.55     62.33 o 
  -7   5   8     5391.85     5493.86    172.26 o 
  -6   5   8      786.91      761.15     55.33 o 
  -5   5   8      366.28      350.00     36.58 o 
  -4   5   8     3134.36     2972.45    109.92 o 
  -3   5   8     6609.49     5931.18    166.20 o 
  -2   5   8     3441.63     3363.34    115.75 o 
  -1   5   8      699.55      698.66     47.83 o 
   0   5   8     3459.02     3377.24     75.89 o 
   1   5   8     1447.41     1368.79     68.48 o 
   2   5   8     2837.60     2681.53    102.21 o 
   3   5   8     1792.22     1769.69     51.59 o 
   4   5   8      500.13      498.40     45.20 o 
  -8   6   8       72.64       58.61     21.31 o 
  -7   6   8     1716.92     1550.87     83.72 o 
  -6   6   8       64.81       72.45     19.71 o 
  -5   6   8     3260.66     3250.25    119.54 o 
  -4   6   8      203.42      159.20     25.57 o 
  -3   6   8      203.58      188.10     27.07 o 
  -2   6   8      284.24      253.42     30.10 o 
  -1   6   8     5817.95     5601.69    106.42 o 
   0   6   8      937.06      886.83     34.57 o 
   1   6   8      215.33      199.72     26.99 o 
   2   6   8      144.08      177.09     26.17 o 
   3   6   8     2956.83     2601.76     99.75 o 
   4   6   8      963.29      899.79     60.71 o 
  -7   7   8     5459.23     4997.56    167.67 o 
  -6   7   8      285.31      289.26     36.30 o 
  -5   7   8       39.36       28.50     16.08 o 
  -4   7   8     1576.53     1708.05     82.17 o 
  -3   7   8     5942.17     5622.75    162.86 o 
  -2   7   8     2125.58     2083.76     86.78 o 
  -1   7   8     3707.48     3654.38    100.31 o 
   0   7   8      836.47      806.82     51.70 o 
   1   7   8      575.61      550.11     43.36 o 
   2   7   8     5143.12     4733.48    143.26 o 
   3   7   8     3340.25     3057.67    110.75 o 
   4   7   8       52.71       36.89     18.20 o 
  -7   8   8     1386.71     1416.27     82.82 o 
  -6   8   8       77.26       62.43     21.55 o 
  -5   8   8     2324.51     2195.46     97.47 o 
  -4   8   8      609.31      626.12     49.12 o 
  -3   8   8      325.12      280.10     32.94 o 
  -2   8   8      425.57      400.14     37.78 o 
  -1   8   8     4964.28     4622.24    141.79 o 
   0   8   8      633.82      602.11     45.04 o 
   1   8   8      204.79      197.64     27.28 o 
   2   8   8      790.14      703.73     48.79 o 
   3   8   8     2704.75     2619.36    101.52 o 
   4   8   8      278.35      308.15     35.36 o 
  -6   9   8      837.41      809.42     60.07 o 
  -5   9   8      404.74      406.14     41.09 o 
  -4   9   8     1592.60     1572.09     79.77 o 
  -3   9   8     2976.21     2875.86    110.11 o 
  -2   9   8     1603.05     1496.60     74.57 o 
  -1   9   8     1846.34     1692.76     78.77 o 
   0   9   8     1702.57     1619.77     75.99 o 
   1   9   8     1143.53     1060.48     60.16 o 
   2   9   8     3045.95     2750.56    101.92 o 
   3   9   8     2406.61     2319.95     94.46 o 
   4   9   8       80.74       94.80     20.45 o 
  -5  10   8     1537.73     1545.50     83.08 o 
  -4  10   8     1188.41     1049.81     65.83 o 
  -3  10   8      346.09      325.89     36.79 o 
  -2  10   8      614.00      621.91     48.29 o 
  -1  10   8     2161.98     2027.50     87.97 o 
   0  10   8      325.52      308.09     33.45 o 
   1  10   8      237.38      228.26     29.24 o 
   2  10   8     1190.11     1076.90     61.13 o 
   3  10   8      649.71      645.58     48.10 o 
  -5  11   8     1570.69     1583.36     85.13 o 
  -4  11   8     3125.33     2931.10    117.01 o 
  -3  11   8      493.69      474.97     44.72 o 
  -2  11   8      829.62      727.95     52.35 o 
  -1  11   8     2642.42     2343.58     96.33 o 
   0  11   8     2566.73     2310.08     94.86 o 
   1  11   8      740.26      631.40     47.13 o 
   2  11   8      876.37      822.99     53.36 o 
  -4  12   8     3647.78     3477.94    131.04 o 
  -3  12   8      221.40      213.67     31.06 o 
  -2  12   8      868.50      837.58     57.23 o 
  -1  12   8      108.04       95.56     21.86 o 
   0  12   8      985.66      882.59     57.63 o 
   1  12   8      304.49      278.12     32.01 o 
  -3  13   8      253.57      293.46     36.50 o 
  -2  13   8       41.93       58.30     19.20 o 
  -1  13   8     1958.97     1746.61     84.19 o 
   0  13   8     2177.48     2028.09     90.26 o 
   2  -8   9     2167.94     2385.50    122.53 o 
  -5  -7   9     5382.96     6285.84    186.01 o 
  -4  -7   9       12.60       37.25     20.36 o 
   3  -7   9     1632.59     1796.74    102.91 o 
  -6  -6   9      676.99      785.89     55.64 o 
  -5  -6   9      236.79      235.34     31.14 o 
  -4  -6   9      808.74      926.67     61.45 o 
  -3  -6   9     1496.61     1599.94     85.14 o 
  -2  -6   9     2161.33     2318.75    106.54 o 
   3  -6   9      145.34      189.11     36.21 o 
   4  -6   9       82.69       89.39     28.26 o 
  -7  -5   9     2639.04     2914.10    112.70 o 
  -6  -5   9      281.13      296.70     35.03 o 
  -5  -5   9     4555.63     5005.01    157.60 o 
  -4  -5   9     1245.49     1301.27     72.80 o 
  -3  -5   9      277.95      268.21     34.15 o 
  -2  -5   9     2347.44     2614.74    112.21 o 
  -1  -5   9     6269.38     7144.94    210.22 o 
   3  -5   9     1722.16     1928.73    101.34 o 
   4  -5   9     1013.71     1025.65     72.78 o 
  -7  -4   9     1801.08     1866.53     88.18 o 
  -6  -4   9      776.64      836.90     57.03 o 
  -5  -4   9      804.52      874.60     58.00 o 
  -4  -4   9      832.86      873.26     59.17 o 
  -3  -4   9     1760.99     1799.26     87.24 o 
  -2  -4   9     1705.13     1849.63     88.56 o 
  -1  -4   9      995.13     1166.24     73.44 o 
   0  -4   9      176.45      196.44     33.45 o 
   3  -4   9     1207.67     1173.97     75.66 o 
   4  -4   9       31.08       43.98     19.62 o 
  -7  -3   9     1444.74     1489.08     78.50 o 
  -6  -3   9      158.16      189.62     28.85 o 
  -5  -3   9     3122.97     3245.11    119.38 o 
  -4  -3   9     4470.83     4623.41    147.51 o 
  -3  -3   9      729.34      749.78     54.69 o 
  -2  -3   9     2992.47     3167.93    119.91 o 
  -1  -3   9     3794.50     3681.50    131.34 o 
   0  -3   9     1804.32     1941.71     96.22 o 
   3  -3   9     1111.39     1177.04     74.98 o 
   4  -3   9     1218.23     1272.33     77.69 o 
  -8  -2   9      223.23      257.50     35.17 o 
  -7  -2   9      587.82      632.47     51.36 o 
  -6  -2   9     1288.90     1356.62     73.59 o 
  -5  -2   9     1754.19     1826.74     85.53 o 
  -4  -2   9     1489.32     1514.11     77.65 o 
  -3  -2   9      352.06      388.13     39.06 o 
  -2  -2   9     1690.07     1713.11     84.12 o 
  -1  -2   9     2837.61     2986.99    115.45 o 
   0  -2   9     1192.43     1240.42     73.78 o 
   1  -2   9      963.55     1074.81     72.00 o 
   3  -2   9     1362.59     1476.88     81.81 o 
   4  -2   9      433.85      469.03     46.48 o 
  -8  -1   9     5948.68     6136.77    186.79 o 
  -7  -1   9      231.61      241.38     32.84 o 
  -6  -1   9      121.43      169.69     27.93 o 
  -5  -1   9     1079.37     1079.92     64.94 o 
  -4  -1   9     9477.61     9577.99    239.48 o 
  -3  -1   9      866.77      879.33     57.94 o 
  -2  -1   9     1966.06     2009.06     89.44 o 
  -1  -1   9     1943.82     1880.96     88.36 o 
   0  -1   9     2810.39     2709.12    108.72 o 
   1  -1   9     2373.83     2581.07    112.60 o 
   3  -1   9      210.29      196.20     30.61 o 
   4  -1   9       45.08       67.62     20.05 o 
   5  -1   9     1779.47     1747.97     87.63 o 
  -8   0   9       91.72       89.21     22.38 o 
  -7   0   9        7.67       29.56     16.63 o 
  -6   0   9     1720.77     1929.94     91.28 o 
  -5   0   9     2881.54     2973.97    114.39 o 
  -4   0   9     2231.13     2277.24     96.50 o 
  -3   0   9      143.09      137.35     25.07 o 
  -2   0   9      200.08      215.81     29.94 o 
  -1   0   9     3506.96     3570.73    126.41 o 
   0   0   9     1574.12     1591.76     81.17 o 
   1   0   9     1771.42     1732.10     86.88 o 
   2   0   9      109.36      139.42     28.96 o 
   3   0   9      988.64      970.07     61.84 o 
   4   0   9      352.47      403.84     39.77 o 
   5   0   9     2224.07     2137.86     94.95 o 
  -8   1   9     5933.29     5749.49    181.48 o 
  -7   1   9      202.63      213.31     31.51 o 
  -6   1   9      116.28      153.04     27.09 o 
  -5   1   9      997.25     1007.16     63.61 o 
  -4   1   9     9627.62     9325.81    235.32 o 
  -3   1   9      911.42      901.95     58.09 o 
  -2   1   9     1993.48     2178.80     94.11 o 
  -1   1   9     1755.78     1650.24     80.53 o 
   0   1   9     2744.71     2774.10    109.74 o 
   1   1   9     2382.74     2240.10     97.57 o 
   2   1   9     4308.83     4633.31    157.55 o 
   3   1   9      185.39      160.92     25.13 o 
   4   1   9       57.89       49.59     18.22 o 
  -8   2   9      266.84      279.45     37.29 o 
  -7   2   9      594.61      616.11     52.17 o 
  -6   2   9     1266.78     1270.39     73.55 o 
  -5   2   9     1761.69     1800.18     87.05 o 
  -4   2   9     1480.46     1375.47     73.70 o 
  -3   2   9      332.52      400.21     39.87 o 
  -2   2   9     1559.15     1614.84     78.65 o 
  -1   2   9     2756.00     2714.96    106.00 o 
   0   2   9     1152.71     1130.62     66.73 o 
   1   2   9      926.19      914.94     60.85 o 
   2   2   9     1072.49     1189.71     71.92 o 
   3   2   9     1349.58     1383.95     86.34 o 
   4   2   9      391.09      354.01     34.95 o 
  -8   3   9     4131.74     3878.60    146.21 o 
  -7   3   9     1317.36     1390.29     79.55 o 
  -6   3   9      151.16      142.74     27.59 o 
  -5   3   9     3099.10     3008.78    115.55 o 
  -4   3   9     4637.32     4744.89    151.66 o 
  -3   3   9      696.69      754.80     53.69 o 
  -2   3   9     3032.30     3012.46    112.60 o 
  -1   3   9     3640.46     3725.54    128.23 o 
   0   3   9     1858.05     1798.38     83.90 o 
   1   3   9     1490.39     1615.14     81.45 o 
   2   3   9     2470.79     2340.90    101.05 o 
   3   3   9     1105.04     1072.19     44.84 o 
  -8   4   9      573.89      574.46     53.87 o 
  -7   4   9     1830.61     1906.89     95.89 o 
  -6   4   9      749.54      692.94     54.35 o 
  -5   4   9      931.10      876.97     59.93 o 
  -4   4   9      826.64      786.33     56.10 o 
  -3   4   9     1870.98     1953.10     89.00 o 
  -2   4   9     1640.10     1667.44     80.69 o 
  -1   4   9      934.87      877.92     56.89 o 
   0   4   9      169.87      163.67     25.84 o 
   1   4   9     1660.84     1627.49     80.79 o 
   2   4   9     2193.09     2285.21     99.46 o 
   3   4   9     1141.85     1054.82     43.18 o 
  -7   5   9     2612.57     2654.80    116.88 o 
  -6   5   9      269.38      272.91     36.82 o 
  -5   5   9     4502.58     4309.32    145.98 o 
  -4   5   9     1333.20     1345.64     73.05 o 
  -3   5   9      266.47      249.38     32.50 o 
  -2   5   9     2389.33     2355.34     98.79 o 
  -1   5   9     6031.82     5884.68    170.00 o 
   0   5   9     1499.21     1474.73     75.82 o 
   1   5   9      236.00      217.47     30.05 o 
   2   5   9     3040.75     2996.65    115.60 o 
   3   5   9     1606.36     1462.45     80.28 o 
  -7   6   9     2028.50     2097.16    103.71 o 
  -6   6   9      717.08      782.48     59.89 o 
  -5   6   9      259.77      316.76     37.50 o 
  -4   6   9      865.45      802.32     56.80 o 
  -3   6   9     1553.41     1468.21     77.06 o 
  -2   6   9     2168.83     2055.06     91.61 o 
  -1   6   9      438.56      422.12     40.52 o 
   0   6   9      238.05      260.03     31.88 o 
   1   6   9     1176.63     1061.07     63.44 o 
   2   6   9     3303.74     3140.20    118.89 o 
   3   6   9      147.01      128.97     25.65 o 
   4   6   9      116.80      113.08     26.02 o 
  -6   7   9      237.81      225.96     34.08 o 
  -5   7   9     5325.32     5356.60    171.36 o 
  -4   7   9       33.74       26.69     12.77 o 
  -3   7   9      829.58      786.29     55.84 o 
  -2   7   9     1104.46     1039.45     64.47 o 
  -1   7   9     6361.07     5983.24    174.30 o 
   0   7   9      185.45      167.77     27.18 o 
   1   7   9      797.13      741.54     52.64 o 
   2   7   9      898.21      929.20     60.84 o 
   3   7   9     1518.95     1428.16     76.09 o 
  -6   8   9     1427.50     1372.54     81.84 o 
  -5   8   9      287.34      328.19     38.88 o 
  -4   8   9      687.33      731.96     55.65 o 
  -3   8   9     1124.86     1149.41     68.41 o 
  -2   8   9     2397.19     2190.47     96.18 o 
  -1   8   9      376.96      331.70     35.88 o 
   0   8   9      356.48      346.01     36.95 o 
   1   8   9      657.62      613.97     48.19 o 
   2   8   9     2228.62     2102.55     93.41 o 
   3   8   9      175.21      144.97     25.59 o 
  -5   9   9     2995.22     2729.17    117.72 o 
  -4   9   9     1238.91     1155.16     71.04 o 
  -3   9   9      514.58      407.74     41.38 o 
  -2   9   9     1265.44     1268.83     72.51 o 
  -1   9   9     3426.67     3389.09    123.26 o 
   0   9   9      778.26      736.01     52.66 o 
   1   9   9      680.54      597.54     48.07 o 
   2   9   9     1692.28     1596.72     80.15 o 
  -4  10   9      395.30      402.53     42.79 o 
  -3  10   9      847.62      855.50     60.91 o 
  -2  10   9      822.71      705.16     53.80 o 
  -1  10   9      949.29      871.26     59.17 o 
   0  10   9      293.51      264.93     33.38 o 
   1  10   9      850.57      845.11     57.70 o 
  -3  11   9      439.88      414.13     42.61 o 
  -2  11   9     1702.76     1635.14     84.23 o 
  -1  11   9      931.06      898.98     61.15 o 
   0  11   9     1130.57     1012.89     63.73 o 
  -5  -7  10     1011.44     1161.39     76.38 o 
  -4  -7  10      214.47      229.56     36.92 o 
  -6  -6  10     1448.10     1536.14     82.70 o 
  -5  -6  10     4336.63     4737.14    161.76 o 
  -4  -6  10        6.54       -8.38     17.64 o 
  -3  -6  10      267.62      293.96     39.16 o 
  -6  -5  10     1011.09     1201.88     74.92 o 
  -5  -5  10     1332.23     1619.52     87.04 o 
  -4  -5  10      200.86      177.22     30.72 o 
  -3  -5  10      884.79      947.29     67.81 o 
  -2  -5  10      990.08     1090.89     74.74 o 
  -1  -5  10      395.96      467.44     50.34 o 
  -7  -4  10     1198.27     1259.33     75.91 o 
  -6  -4  10     1490.02     1604.12     86.26 o 
  -5  -4  10     4112.65     4486.25    155.13 o 
  -4  -4  10     1019.55     1134.14     72.42 o 
  -3  -4  10     1184.22     1243.54     75.45 o 
  -2  -4  10     3022.45     3328.88    131.80 o 
  -1  -4  10     3201.31     3505.04    140.26 o 
   3  -4  10     1043.92     1113.34     77.76 o 
  -7  -3  10       23.98        8.62     15.42 o 
  -6  -3  10     1927.19     2072.45     98.72 o 
  -5  -3  10      966.70      991.99     65.96 o 
  -4  -3  10      279.90      284.46     36.99 o 
  -3  -3  10      631.55      650.89     55.11 o 
  -2  -3  10     1763.91     1799.09     91.88 o 
  -1  -3  10      599.32      597.27     53.91 o 
   0  -3  10      195.48      221.84     36.88 o 
   3  -3  10      449.19      499.28     50.96 o 
  -7  -2  10      586.60      572.83     51.55 o 
  -6  -2  10      506.18      509.10     48.62 o 
  -5  -2  10     2166.86     2201.02    101.56 o 
  -4  -2  10     2740.90     2819.59    115.68 o 
  -3  -2  10     2167.56     2296.06    104.08 o 
  -2  -2  10     3308.07     3244.75    128.32 o 
  -1  -2  10      792.92      804.21     59.89 o 
   0  -2  10     1399.03     1515.99     87.64 o 
   1  -2  10     4453.92     4994.70    175.07 o 
   3  -2  10      119.68      111.79     27.74 o 
  -7  -1  10       14.37       16.38     16.89 o 
  -6  -1  10     2154.56     2235.36    103.20 o 
  -5  -1  10      664.64      734.60     57.51 o 
  -4  -1  10       63.37       65.16     22.63 o 
  -3  -1  10      218.15      229.79     32.43 o 
  -2  -1  10     3221.01     3273.53    126.80 o 
  -1  -1  10     1111.41     1182.38     74.10 o 
   0  -1  10       33.33       44.45     21.41 o 
   1  -1  10      466.76      481.48     50.50 o 
   3  -1  10      695.66      641.32     53.84 o 
  -7   0  10      103.41      114.80     26.39 o 
  -6   0  10       88.64       96.87     24.49 o 
  -5   0  10     1402.27     1488.28     82.26 o 
  -4   0  10     4313.54     4602.90    153.95 o 
  -3   0  10     2236.15     2212.48    100.27 o 
  -2   0  10     3645.59     3768.99    136.25 o 
  -1   0  10      455.02      497.13     47.75 o 
   0   0  10      579.39      583.16     51.92 o 
   1   0  10     4452.48     4735.21    165.99 o 
   2   0  10     2425.93     2625.71    120.63 o 
   3   0  10      308.98      306.23     37.80 o 
  -7   1  10       24.07       21.08     19.01 o 
  -6   1  10     2099.47     2181.21    102.47 o 
  -5   1  10      657.53      696.37     56.13 o 
  -4   1  10       82.56       91.28     23.37 o 
  -3   1  10      263.65      227.69     32.49 o 
  -2   1  10     3269.34     3250.57    124.90 o 
  -1   1  10     1147.13     1158.02     70.96 o 
   0   1  10       33.25       27.66     18.59 o 
   1   1  10      517.12      539.13     50.93 o 
   2   1  10      980.63      989.12     71.97 o 
   3   1  10      681.73      653.67     51.79 o 
  -7   2  10      542.33      539.35     51.66 o 
  -6   2  10      535.08      523.97     50.45 o 
  -5   2  10     2102.29     2180.58    101.54 o 
  -4   2  10     2757.58     2780.76    115.37 o 
  -3   2  10     2135.71     2142.25     97.96 o 
  -2   2  10     3337.76     3203.82    124.30 o 
  -1   2  10      835.22      851.83     60.61 o 
   0   2  10     1370.28     1373.15     78.93 o 
   1   2  10     4383.64     4410.78    152.17 o 
   2   2  10     2619.40     2743.50    121.98 o 
   3   2  10      112.60      134.85     24.71 o 
  -7   3  10       36.85       16.05     14.72 o 
  -6   3  10     1791.04     1747.15     93.32 o 
  -5   3  10      933.16      925.49     65.53 o 
  -4   3  10      294.50      393.81     42.87 o 
  -3   3  10      689.21      668.21     53.54 o 
  -2   3  10     1768.19     1752.99     87.86 o 
  -1   3  10      574.50      585.63     50.37 o 
   0   3  10      203.08      262.96     36.36 o 
   1   3  10      896.73      842.80     61.66 o 
   2   3  10      852.76      890.03     66.01 o 
   3   3  10      444.39      432.01     47.79 o 
  -6   4  10     1553.86     1471.14     84.72 o 
  -5   4  10     4033.15     3944.99    144.34 o 
  -4   4  10     1045.66     1062.80     68.71 o 
  -3   4  10     1286.43     1252.70     74.11 o 
  -2   4  10     3025.11     2977.78    117.74 o 
  -1   4  10     3256.11     3261.08    124.46 o 
   0   4  10      862.18      876.50     61.38 o 
   1   4  10     1581.08     1527.94     83.91 o 
   2   4  10     1410.59     1352.23     79.20 o 
   3   4  10     1059.03     1037.70     72.21 o 
  -6   5  10      966.12      898.15     66.06 o 
  -5   5  10     1326.24     1300.30     77.99 o 
  -4   5  10      212.70      223.84     33.66 o 
  -3   5  10      912.22      829.93     59.38 o 
  -2   5  10      970.89      910.85     63.08 o 
  -1   5  10      369.04      344.74     38.74 o 
   0   5  10      612.45      638.28     51.91 o 
   1   5  10      930.02      955.93     65.07 o 
   2   5  10     1176.32     1182.54     73.36 o 
  -5   6  10     4251.46     4104.66    148.86 o 
  -4   6  10       14.52       32.59     17.28 o 
  -3   6  10      286.97      301.54     37.33 o 
  -2   6  10     3269.28     3153.77    123.02 o 
  -1   6  10     3100.15     3078.33    120.15 o 
   0   6  10      896.56      921.42     62.89 o 
   1   6  10      919.79      980.00     66.01 o 
   2   6  10     1126.52     1112.19     71.08 o 
  -4   7  10      213.84      209.48     33.36 o 
  -3   7  10     1351.22     1308.22     76.97 o 
  -2   7  10      488.17      489.88     46.51 o 
  -1   7  10      841.15      795.04     57.83 o 
   0   7  10       98.65      112.49     25.99 o 
   1   7  10     1348.67     1284.00     74.94 o 
   2   7  10      343.95      363.22     41.65 o 
  -3   8  10      275.68      269.23     35.66 o 
  -2   8  10     2068.93     2034.99     96.44 o 
  -1   8  10     2378.61     2297.49    102.51 o 
   0   8  10     1362.13     1216.09     72.75 o 
   1   8  10      608.77      571.98     49.97 o 
  -2   9  10      700.54      676.40     54.65 o 
  -1   9  10      628.63      562.04     50.11 o 
   0   9  10      310.97      297.03     37.18 o 
  -4  -6  11      533.08      569.39     57.61 o 
  -3  -6  11     1646.15     1880.97    107.73 o 
  -4  -5  11      645.24      685.02     60.90 o 
  -3  -5  11      381.66      483.23     53.72 o 
  -2  -5  11     1605.98     1845.32    106.09 o 
  -5  -4  11     1949.27     2150.10    108.56 o 
  -4  -4  11      369.89      455.26     49.53 o 
  -3  -4  11     1622.36     1775.31     97.29 o 
  -2  -4  11     1001.84     1188.10     83.96 o 
  -1  -4  11     1409.34     1603.38     98.19 o 
  -5  -3  11      638.95      638.21     58.34 o 
  -4  -3  11     1246.38     1337.16     83.99 o 
  -3  -3  11     1460.24     1572.55     91.03 o 
  -2  -3  11     1168.52     1286.28     82.04 o 
  -1  -3  11      465.35      500.73     55.13 o 
   0  -3  11      945.64      994.32     76.82 o 
  -5  -2  11      615.19      616.49     54.86 o 
  -4  -2  11      196.80      272.87     39.81 o 
  -3  -2  11      947.89     1107.61     76.68 o 
  -2  -2  11     2686.65     2816.60    123.92 o 
  -1  -2  11      745.59      742.77     62.76 o 
   0  -2  11      613.86      717.68     64.62 o 
  -6  -1  11      149.91      149.24     30.05 o 
  -5  -1  11      677.13      692.33     59.65 o 
  -4  -1  11     1442.52     1426.81     84.23 o 
  -3  -1  11     2864.81     3189.83    132.12 o 
  -2  -1  11      511.59      569.46     55.17 o 
  -1  -1  11      183.14      225.23     36.44 o 
   0  -1  11      698.75      813.89     67.27 o 
  -6   0  11     3883.40     4031.57    152.17 o 
  -5   0  11        3.35      -15.51     16.39 o 
  -4   0  11      432.88      471.22     48.96 o 
  -3   0  11      583.65      665.87     57.35 o 
  -2   0  11     3530.44     3840.77    147.04 o 
  -1   0  11      293.32      335.51     42.10 o 
   0   0  11      621.07      623.22     56.50 o 
  -6   1  11      123.84      129.76     29.06 o 
  -5   1  11      737.62      771.19     62.45 o 
  -4   1  11     1415.85     1487.25     86.50 o 
  -3   1  11     2925.70     3067.06    127.22 o 
  -2   1  11      490.43      494.51     49.53 o 
  -1   1  11      189.23      165.49     31.99 o 
   0   1  11      665.33      631.97     56.34 o 
  -5   2  11      540.64      540.14     52.84 o 
  -4   2  11      239.43      289.14     38.11 o 
  -3   2  11      930.32      996.47     69.93 o 
  -2   2  11     2629.07     2762.67    118.60 o 
  -1   2  11      651.07      651.84     56.09 o 
   0   2  11      651.81      694.35     59.32 o 
  -5   3  11      675.14      660.95     58.21 o 
  -4   3  11     1161.79     1258.78     78.66 o 
  -3   3  11     1515.10     1561.51     88.42 o 
  -2   3  11     1032.31     1064.13     71.48 o 
  -1   3  11      458.51      501.08     49.78 o 
   0   3  11      870.87      887.79     66.48 o 
  -4   4  11      463.35      488.82     49.25 o 
  -3   4  11     1616.27     1716.53     92.07 o 
  -2   4  11     1057.25     1122.20     73.71 o 
  -1   4  11     1304.95     1280.50     77.93 o 
   0   4  11      977.27      990.20     70.00 o 
  -2   5  11     1543.15     1559.67     87.48 o 
  -1   5  11      751.99      762.25     60.12 o 
                                                 
